# Supplementary material for: Methyl 2-[2-(6-chloro­pyrimidin-4-yl­oxy)phen­yl]-3,3-dimethoxy­propanoate
Source: Acta Crystallogr Sect E Struct Rep Online. 2009 Aug 8;65(Pt 9):o2117. doi: 10.1107/S1600536809030736 (PMC2970010; doi:10.1107/S1600536809030736)
Supplement: Supplementary file 1 [file e-65-o2117-sup1.cif]

##############################################################################
###                                                                        ###
###        Electronic paper (Acta Crystallographica Section E)             ###
###                                                                        ###
##############################################################################
#                                                                            #
# This CIF contains the data in a paper accepted for publication in Acta     #
# Crystallographica Section E. It conforms to the requirements of Notes      #
# for Authors for Section E, and has been peer reviewed under the auspices   #
# of the IUCr Commission on Journals.                                        #
#                                                                            #
# Full details of the Crystallographic Information File format               #
# are given in the paper "The Crystallographic Information File (CIF):       #
# a New Standard Archive File for Crystallography" by S. R. Hall, F. H.      #
# Allen and I. D. Brown [Acta Cryst. (1991), A47, 655-685].                  #
#                                                                            #
# The current version of the core CIF dictionary is obtainable from          #
# ftp://ftp.iucr.org/pub/cif_core.dic. The current version number is 2.4.    #
#                                                                            #
# Software is freely available for graphical display of the structure(s) in  #
# this CIF.  For information consult the CIF home page http://www.iucr.org/  #
# cif/home.html                                                              #
#                                                                            #
# This file may be used for bona fide research purposes within the           #
# scientific community so long as proper attribution is given to the journal # 
# article from which it was obtained.                                        #
#                                                                            #
##############################################################################
                                             
data_I
_audit_creation_method     SHELXL-97
_chemical_name_systematic
;
Methyl 2-[2-(6-chloropyrimidin-4-yloxy)phenyl]-3,3-dimethoxypropanoate
;
_chemical_name_common     ?
_chemical_formula_moiety     'C16 H17 Cl N2 O5'
_chemical_formula_sum     'C16 H17 Cl N2 O5'
_chemical_formula_iupac     'C16 H17 Cl N2 O5'
_chemical_formula_weight     352.77
_chemical_melting_point     ?
_symmetry_cell_setting     triclinic
_symmetry_space_group_name_H-M     'P -1'
_symmetry_space_group_name_Hall     '-P 1'
loop_
    _symmetry_equiv_pos_as_xyz
    'x, y, z'
    '-x, -y, -z'
_cell_length_a     9.5030(19)
_cell_length_b     10.051(2)
_cell_length_c     11.162(2)
_cell_angle_alpha     101.24(3)
_cell_angle_beta     108.47(3)
_cell_angle_gamma     113.42(3)
_cell_volume     862.6(5)
_cell_formula_units_Z     2
_cell_measurement_reflns_used     25
_cell_measurement_theta_min     9
_cell_measurement_theta_max     12
_cell_measurement_temperature     294(2)
_exptl_crystal_description     needle
_exptl_crystal_colour     colorless
_exptl_crystal_size_max     0.20
_exptl_crystal_size_mid     0.20
_exptl_crystal_size_min     0.05
_exptl_crystal_density_diffrn     1.358
_exptl_crystal_density_meas     ?
_exptl_crystal_density_method     'not measured'
_exptl_crystal_F_000     368
_exptl_absorpt_coefficient_mu     0.249
_exptl_absorpt_correction_type     psi-scan
_exptl_absorpt_process_details     '(North <i>et al.</i>,  1968)'
_exptl_absorpt_correction_T_min     0.9519
_exptl_absorpt_correction_T_max     0.9877
_exptl_special_details
;
;
_diffrn_ambient_temperature     294(2)
_diffrn_radiation_type     MoK\a
_diffrn_radiation_wavelength     0.71073
_diffrn_radiation_source     'fine-focus sealed tube'
_diffrn_radiation_monochromator     graphite
_diffrn_measurement_device_type     'Enraf--Nonius CAD-4'
_diffrn_measurement_method     '\w/2\q'
_diffrn_detector_area_resol_mean     ?
_diffrn_reflns_number     3346
_diffrn_reflns_av_R_equivalents     0.0352
_diffrn_reflns_av_sigmaI/netI     0.0821
_diffrn_reflns_theta_min     2.07
_diffrn_reflns_theta_max     25.28
_diffrn_reflns_theta_full     25.28
_diffrn_measured_fraction_theta_max     1.000
_diffrn_measured_fraction_theta_full     1.000
_diffrn_reflns_limit_h_min     0
_diffrn_reflns_limit_h_max     11
_diffrn_reflns_limit_k_min     -12
_diffrn_reflns_limit_k_max     11
_diffrn_reflns_limit_l_min     -13
_diffrn_reflns_limit_l_max     12
_diffrn_standards_number     3
_diffrn_standards_interval_count     ?
_diffrn_standards_interval_time     120
_diffrn_standards_decay_%     1
_refine_special_details
;
Refinement of <i>F</i>^2^ against ALL reflections. The weighted <i>R</i>-factor
<i>wR</i> and goodness of fit <i>S</i> are based on <i>F</i>^2^, conventional
<i>R</i>-factors <i>R</i> are based on <i>F</i>, with <i>F</i> set to zero for
negative <i>F</i>^2^. The threshold expression of <i>F</i>^2^ >
\s(<i>F</i>^2^) is used only for calculating <i>R</i>-factors(gt) <i>etc</i>.
and is not relevant to the choice of reflections for refinement.
<i>R</i>-factors based on <i>F</i>^2^ are statistically about twice as large
as those based on <i>F</i>, and <i>R</i>- factors based on ALL data will be
even larger.
;
_reflns_number_total     3140
_reflns_number_gt     1427
_reflns_threshold_expression     I>2\s(I)
_refine_ls_structure_factor_coef     Fsqd
_refine_ls_matrix_type     full
_refine_ls_R_factor_all     0.1663
_refine_ls_R_factor_gt     0.0776
_refine_ls_wR_factor_gt     0.1467
_refine_ls_wR_factor_ref     0.1726
_refine_ls_goodness_of_fit_ref     1.070
_refine_ls_restrained_S_all     1.076
_refine_ls_number_reflns     3140
_refine_ls_number_parameters     211
_refine_ls_number_restraints     ?
_refine_ls_hydrogen_treatment     constr
_refine_ls_weighting_scheme     calc
_refine_ls_weighting_details
                 'calc w=1/[\s^2^(Fo^2^)+(0.0600P)^2^] where P=(Fo^2^+2Fc^2^)/3'
_atom_sites_solution_hydrogens     geom
_atom_sites_solution_primary     direct
_atom_sites_solution_secondary     difmap
_refine_ls_shift/su_max     0.000
_refine_ls_shift/su_mean     0.000
_refine_diff_density_max     0.432
_refine_diff_density_min     -0.453
_refine_ls_extinction_method     none
_refine_ls_extinction_coef     ?
loop_
    _atom_type_symbol
    _atom_type_description
    _atom_type_scat_dispersion_real
    _atom_type_scat_dispersion_imag
    _atom_type_scat_source
    'C' 'C' 0.0033 0.0016
                         'International Tables Vol C Tables 4.2.6.8 and 6.1.1.4'
    'H' 'H' 0.0000 0.0000
                         'International Tables Vol C Tables 4.2.6.8 and 6.1.1.4'
    'N' 'N' 0.0061 0.0033
                         'International Tables Vol C Tables 4.2.6.8 and 6.1.1.4'
    'O' 'O' 0.0106 0.0060
                         'International Tables Vol C Tables 4.2.6.8 and 6.1.1.4'
    'Cl' 'Cl' 0.1484 0.1585
                         'International Tables Vol C Tables 4.2.6.8 and 6.1.1.4'
_computing_data_collection     'CAD-4 Software (Enraf--Nonius, 1985)'
_computing_cell_refinement     'CAD-4 Software (Enraf--Nonius, 1985)'
_computing_data_reduction     'XCAD4 (Harms & Wocadlo, 1995)'
_computing_structure_solution     'SHELXS97 (Sheldrick, 2008)'
_computing_structure_refinement     'SHELXL97 (Sheldrick, 2008)'
_computing_molecular_graphics     'SHELXTL (Sheldrick, 2008)'
_computing_publication_material
                             'SHELXTL (Sheldrick, 2008) and PLATON (Spek, 2009)'
loop_
    _atom_site_type_symbol
    _atom_site_label
    _atom_site_fract_x
    _atom_site_fract_y
    _atom_site_fract_z
    _atom_site_U_iso_or_equiv
    _atom_site_adp_type
    _atom_site_calc_flag
    _atom_site_refinement_flags
    _atom_site_occupancy
    _atom_site_disorder_assembly
    _atom_site_disorder_group
    Cl Cl 0.16863(16) 0.54848(17) 0.23573(15) 0.0918(5) Uani d . 1 . .
    O O1 -0.7131(4) 0.4178(4) -0.3468(3) 0.0806(10) Uani d . 1 . .
    O O2 -0.6406(5) 0.2829(5) -0.4869(4) 0.1119(14) Uani d . 1 . .
    O O3 -0.5192(5) 0.0798(5) -0.3027(4) 0.1150(14) Uani d . 1 . .
    O O4 -0.7857(7) -0.0410(6) -0.4408(5) 0.1371(18) Uani d U 1 . .
    O O5 -0.4458(3) 0.3794(3) -0.0203(3) 0.0658(9) Uani d . 1 . .
    N N1 -0.3799(5) 0.1982(4) 0.0434(4) 0.0631(11) Uani d . 1 . .
    N N2 -0.0880(5) 0.2702(5) 0.1614(4) 0.0727(11) Uani d . 1 . .
    C C1 -0.8435(9) 0.4438(9) -0.4217(6) 0.131(3) Uani d . 1 . .
    H H1B -0.8231 0.5446 -0.3730 0.196 Uiso calc R 1 . .
    H H1C -0.9517 0.3648 -0.4345 0.196 Uiso calc R 1 . .
    H H1D -0.8443 0.4398 -0.5086 0.196 Uiso calc R 1 . .
    C C2 -0.6907(10) 0.2967(8) -0.6060(6) 0.140(3) Uani d . 1 . .
    H H2B -0.6124 0.2972 -0.6432 0.210 Uiso calc R 1 . .
    H H2C -0.6938 0.3925 -0.5950 0.210 Uiso calc R 1 . .
    H H2D -0.8026 0.2105 -0.6664 0.210 Uiso calc R 1 . .
    C C3 -0.7194(7) 0.2788(5) -0.4025(5) 0.0710(14) Uani d . 1 . .
    H H3A -0.8400 0.2004 -0.4578 0.085 Uiso calc R 1 . .
    C C4 -0.5126(8) -0.0639(7) -0.3384(6) 0.1142(16) Uani d . 1 . .
    H H4A -0.3983 -0.0432 -0.2896 0.171 Uiso calc R 1 . .
    H H4B -0.5469 -0.1044 -0.4343 0.171 Uiso calc R 1 . .
    H H4C -0.5883 -0.1389 -0.3148 0.171 Uiso calc R 1 . .
    C C5 -0.6598(11) 0.0736(9) -0.3573(8) 0.1142(16) Uani d U 1 . .
    C C6 -0.6513(6) 0.2253(6) -0.2981(5) 0.0688(13) Uani d U 1 . .
    H H6A -0.5298 0.3025 -0.2460 0.083 Uiso calc R 1 . .
    C C7 -0.7250(6) 0.2132(5) -0.1948(5) 0.0517(11) Uani d . 1 . .
    C C8 -0.6183(5) 0.2823(4) -0.0593(5) 0.0464(10) Uani d . 1 . .
    C C9 -0.6753(6) 0.2753(5) 0.0390(5) 0.0609(13) Uani d . 1 . .
    H H9A -0.5986 0.3259 0.1305 0.073 Uiso calc R 1 . .
    C C10 -0.8481(7) 0.1921(6) 0.0000(6) 0.0699(14) Uani d . 1 . .
    H H10A -0.8884 0.1850 0.0656 0.084 Uiso calc R 1 . .
    C C11 -0.9602(6) 0.1202(6) -0.1340(7) 0.0793(16) Uani d . 1 . .
    H H11A -1.0770 0.0644 -0.1607 0.095 Uiso calc R 1 . .
    C C12 -0.8968(6) 0.1316(5) -0.2302(5) 0.0691(14) Uani d . 1 . .
    H H12A -0.9732 0.0823 -0.3218 0.083 Uiso calc R 1 . .
    C C13 -0.3283(6) 0.3428(5) 0.0417(4) 0.0536(11) Uani d . 1 . .
    C C14 -0.2533(6) 0.1731(5) 0.1042(5) 0.0720(14) Uani d . 1 . .
    H H14A -0.2858 0.0737 0.1068 0.086 Uiso calc R 1 . .
    C C15 -0.0453(6) 0.4133(5) 0.1578(4) 0.0586(12) Uani d . 1 . .
    C C16 -0.1620(5) 0.4550(5) 0.0963(4) 0.0575(12) Uani d . 1 . .
    H H16A -0.1295 0.5538 0.0923 0.069 Uiso calc R 1 . .
loop_
    _atom_site_aniso_label
    _atom_site_aniso_U_11
    _atom_site_aniso_U_22
    _atom_site_aniso_U_33
    _atom_site_aniso_U_12
    _atom_site_aniso_U_13
    _atom_site_aniso_U_23
    Cl 0.0588(8) 0.0939(11) 0.1023(11) 0.0264(7) 0.0267(8) 0.0357(8)
    O1 0.104(3) 0.067(2) 0.066(2) 0.047(2) 0.023(2) 0.0268(18)
    O2 0.161(4) 0.177(4) 0.075(3) 0.115(3) 0.076(3) 0.085(3)
    O3 0.118(3) 0.119(3) 0.127(3) 0.084(3) 0.050(3) 0.033(3)
    O4 0.137(4) 0.122(3) 0.136(4) 0.083(3) 0.037(3) 0.013(3)
    O5 0.0501(19) 0.0528(18) 0.097(2) 0.0245(16) 0.0248(17) 0.0461(18)
    N1 0.065(2) 0.042(2) 0.092(3) 0.0293(19) 0.037(2) 0.035(2)
    N2 0.064(3) 0.073(3) 0.099(3) 0.039(2) 0.039(2) 0.050(3)
    C1 0.169(7) 0.195(7) 0.096(5) 0.143(6) 0.064(5) 0.062(5)
    C2 0.239(9) 0.150(6) 0.093(5) 0.133(6) 0.082(6) 0.067(5)
    C3 0.100(4) 0.053(3) 0.064(3) 0.036(3) 0.039(3) 0.028(3)
    C4 0.127(4) 0.126(4) 0.125(4) 0.092(3) 0.056(3) 0.047(3)
    C5 0.127(4) 0.126(4) 0.125(4) 0.092(3) 0.056(3) 0.047(3)
    C6 0.084(3) 0.078(3) 0.058(3) 0.046(3) 0.034(3) 0.032(2)
    C7 0.059(3) 0.044(2) 0.060(3) 0.029(2) 0.027(3) 0.027(2)
    C8 0.051(3) 0.038(2) 0.057(3) 0.027(2) 0.020(3) 0.025(2)
    C9 0.090(4) 0.045(3) 0.053(3) 0.037(3) 0.030(3) 0.024(2)
    C10 0.085(4) 0.061(3) 0.104(5) 0.044(3) 0.063(4) 0.053(3)
    C11 0.048(3) 0.063(3) 0.120(5) 0.021(3) 0.032(4) 0.044(4)
    C12 0.068(4) 0.054(3) 0.065(3) 0.023(3) 0.019(3) 0.014(3)
    C13 0.062(3) 0.048(3) 0.062(3) 0.032(2) 0.031(2) 0.025(2)
    C14 0.068(3) 0.053(3) 0.113(4) 0.039(3) 0.041(3) 0.044(3)
    C15 0.062(3) 0.059(3) 0.060(3) 0.025(3) 0.036(3) 0.027(2)
    C16 0.053(3) 0.048(3) 0.068(3) 0.021(2) 0.027(3) 0.026(2)
_geom_special_details
;
All e.s.d.'s (except the e.s.d. in the dihedral angle between two l.s. planes)
are estimated using the full covariance matrix. The cell e.s.d.'s are taken
into account individually in the estimation of e.s.d.'s in distances, angles
and torsion angles; correlations between e.s.d.'s in cell parameters are only
used when they are defined by crystal symmetry. An approximate (isotropic)
treatment of cell e.s.d.'s is used for estimating e.s.d.'s involving l.s.
planes.
;
loop_
    _geom_bond_atom_site_label_1
    _geom_bond_atom_site_label_2
    _geom_bond_site_symmetry_2
    _geom_bond_distance
    _geom_bond_publ_flag
    Cl C15 . 1.720(5) ?
    O1 C1 . 1.410(6) ?
    O1 C3 . 1.383(5) ?
    O2 C2 . 1.318(6) ?
    O2 C3 . 1.373(5) ?
    O3 C4 . 1.453(6) ?
    O3 C5 . 1.250(7) ?
    O4 C5 . 1.186(8) ?
    O5 C8 . 1.393(4) ?
    O5 C13 . 1.341(5) ?
    N1 C13 . 1.343(5) ?
    N1 C14 . 1.327(5) ?
    N2 C14 . 1.316(5) ?
    N2 C15 . 1.343(5) ?
    C1 H1B . 0.9600 ?
    C1 H1C . 0.9600 ?
    C1 H1D . 0.9600 ?
    C2 H2B . 0.9600 ?
    C2 H2C . 0.9600 ?
    C2 H2D . 0.9600 ?
    C3 C6 . 1.452(6) ?
    C3 H3A . 0.9800 ?
    C4 H4A . 0.9600 ?
    C4 H4B . 0.9600 ?
    C4 H4C . 0.9600 ?
    C5 C6 . 1.498(8) ?
    C6 C7 . 1.528(6) ?
    C6 H6A . 0.9800 ?
    C7 C8 . 1.363(5) ?
    C7 C12 . 1.376(6) ?
    C8 C9 . 1.370(6) ?
    C9 C10 . 1.378(6) ?
    C9 H9A . 0.9300 ?
    C10 C11 . 1.361(7) ?
    C10 H10A . 0.9300 ?
    C11 C12 . 1.390(7) ?
    C11 H11A . 0.9300 ?
    C12 H12A . 0.9300 ?
    C13 C16 . 1.359(5) ?
    C14 H14A . 0.9300 ?
    C15 C16 . 1.370(5) ?
    C16 H16A . 0.9300 ?
loop_
    _geom_angle_atom_site_label_1
    _geom_angle_atom_site_label_2
    _geom_angle_atom_site_label_3
    _geom_angle_site_symmetry_1
    _geom_angle_site_symmetry_3
    _geom_angle
    _geom_angle_publ_flag
    C3 O1 C1 . . 117.8(4) ?
    C2 O2 C3 . . 126.5(5) ?
    C5 O3 C4 . . 117.8(5) ?
    C13 O5 C8 . . 121.1(3) ?
    C14 N1 C13 . . 114.1(4) ?
    C14 N2 C15 . . 114.3(4) ?
    O1 C1 H1B . . 109.5 ?
    O1 C1 H1C . . 109.5 ?
    H1B C1 H1C . . 109.5 ?
    O1 C1 H1D . . 109.5 ?
    H1B C1 H1D . . 109.5 ?
    H1C C1 H1D . . 109.5 ?
    O2 C2 H2B . . 109.5 ?
    O2 C2 H2C . . 109.5 ?
    H2B C2 H2C . . 109.5 ?
    O2 C2 H2D . . 109.5 ?
    H2B C2 H2D . . 109.5 ?
    H2C C2 H2D . . 109.5 ?
    O2 C3 O1 . . 114.2(4) ?
    O2 C3 C6 . . 109.9(4) ?
    O1 C3 C6 . . 111.5(4) ?
    O2 C3 H3A . . 107.0 ?
    O1 C3 H3A . . 107.0 ?
    C6 C3 H3A . . 107.0 ?
    O3 C4 H4A . . 109.5 ?
    O3 C4 H4B . . 109.5 ?
    H4A C4 H4B . . 109.5 ?
    O3 C4 H4C . . 109.5 ?
    H4A C4 H4C . . 109.5 ?
    H4B C4 H4C . . 109.5 ?
    O4 C5 O3 . . 123.8(7) ?
    O4 C5 C6 . . 124.5(7) ?
    O3 C5 C6 . . 111.6(7) ?
    C3 C6 C5 . . 112.0(5) ?
    C3 C6 C7 . . 117.1(4) ?
    C5 C6 C7 . . 108.8(4) ?
    C3 C6 H6A . . 106.1 ?
    C5 C6 H6A . . 106.1 ?
    C7 C6 H6A . . 106.1 ?
    C8 C7 C12 . . 116.5(4) ?
    C8 C7 C6 . . 119.9(4) ?
    C12 C7 C6 . . 123.6(4) ?
    C7 C8 C9 . . 123.0(4) ?
    C7 C8 O5 . . 117.6(4) ?
    C9 C8 O5 . . 118.9(4) ?
    C8 C9 C10 . . 118.9(4) ?
    C8 C9 H9A . . 120.5 ?
    C10 C9 H9A . . 120.5 ?
    C11 C10 C9 . . 120.4(5) ?
    C11 C10 H10A . . 119.8 ?
    C9 C10 H10A . . 119.8 ?
    C10 C11 C12 . . 118.7(5) ?
    C10 C11 H11A . . 120.6 ?
    C12 C11 H11A . . 120.6 ?
    C7 C12 C11 . . 122.4(5) ?
    C7 C12 H12A . . 118.8 ?
    C11 C12 H12A . . 118.8 ?
    O5 C13 N1 . . 119.0(4) ?
    O5 C13 C16 . . 117.2(4) ?
    N1 C13 C16 . . 123.9(4) ?
    N2 C14 N1 . . 128.5(4) ?
    N2 C14 H14A . . 115.7 ?
    N1 C14 H14A . . 115.7 ?
    N2 C15 C16 . . 123.5(4) ?
    N2 C15 Cl . . 116.9(4) ?
    C16 C15 Cl . . 119.6(4) ?
    C13 C16 C15 . . 115.6(4) ?
    C13 C16 H16A . . 122.2 ?
    C15 C16 H16A . . 122.2 ?
loop_
    _geom_torsion_atom_site_label_1
    _geom_torsion_atom_site_label_2
    _geom_torsion_atom_site_label_3
    _geom_torsion_atom_site_label_4
    _geom_torsion_site_symmetry_1
    _geom_torsion_site_symmetry_2
    _geom_torsion_site_symmetry_3
    _geom_torsion_site_symmetry_4
    _geom_torsion
    _geom_torsion_publ_flag
    C2 O2 C3 O1 . . . . -67.6(7) ?
    C2 O2 C3 C6 . . . . 166.3(6) ?
    C1 O1 C3 O2 . . . . 87.6(6) ?
    C1 O1 C3 C6 . . . . -147.2(5) ?
    C4 O3 C5 O4 . . . . -3.6(11) ?
    C4 O3 C5 C6 . . . . 173.0(5) ?
    O2 C3 C6 C5 . . . . -53.2(6) ?
    O1 C3 C6 C5 . . . . 179.1(5) ?
    O2 C3 C6 C7 . . . . -179.9(4) ?
    O1 C3 C6 C7 . . . . 52.5(6) ?
    O4 C5 C6 C3 . . . . -54.2(10) ?
    O3 C5 C6 C3 . . . . 129.3(6) ?
    O4 C5 C6 C7 . . . . 76.8(8) ?
    O3 C5 C6 C7 . . . . -99.7(6) ?
    C3 C6 C7 C8 . . . . -128.5(4) ?
    C5 C6 C7 C8 . . . . 103.3(5) ?
    C3 C6 C7 C12 . . . . 53.2(6) ?
    C5 C6 C7 C12 . . . . -75.0(6) ?
    C12 C7 C8 C9 . . . . -1.1(6) ?
    C6 C7 C8 C9 . . . . -179.5(4) ?
    C12 C7 C8 O5 . . . . -173.1(3) ?
    C6 C7 C8 O5 . . . . 8.4(5) ?
    C13 O5 C8 C7 . . . . -114.9(4) ?
    C13 O5 C8 C9 . . . . 72.8(5) ?
    C7 C8 C9 C10 . . . . 1.4(6) ?
    O5 C8 C9 C10 . . . . 173.3(3) ?
    C8 C9 C10 C11 . . . . -1.0(6) ?
    C9 C10 C11 C12 . . . . 0.4(7) ?
    C8 C7 C12 C11 . . . . 0.5(6) ?
    C6 C7 C12 C11 . . . . 178.8(4) ?
    C10 C11 C12 C7 . . . . -0.1(7) ?
    C8 O5 C13 N1 . . . . 12.4(6) ?
    C8 O5 C13 C16 . . . . -169.3(4) ?
    C14 N1 C13 O5 . . . . 178.4(4) ?
    C14 N1 C13 C16 . . . . 0.2(6) ?
    C15 N2 C14 N1 . . . . 0.9(8) ?
    C13 N1 C14 N2 . . . . 0.0(8) ?
    C14 N2 C15 C16 . . . . -2.0(7) ?
    C14 N2 C15 Cl . . . . 177.9(4) ?
    O5 C13 C16 C15 . . . . -179.4(4) ?
    N1 C13 C16 C15 . . . . -1.2(7) ?
    N2 C15 C16 C13 . . . . 2.2(7) ?
    Cl C15 C16 C13 . . . . -177.7(3) ?
loop_
    _geom_hbond_atom_site_label_D
    _geom_hbond_atom_site_label_H
    _geom_hbond_atom_site_label_A
    _geom_hbond_site_symmetry_A
    _geom_hbond_distance_DH
    _geom_hbond_distance_HA
    _geom_hbond_distance_DA
    _geom_hbond_angle_DHA
    _geom_hbond_publ_flag
    C6 H6A O5 . 0.98 2.25 2.777(6) 113 yes
    C1 H1B Cg2 2_665 0.96 2.97 3.696(5) 134 yes
    C16 H16A Cg1 2_665 0.93 2.85 3.661(4) 146 yes
data_global
_journal_date_recd_electronic     2009-07-30
_journal_date_accepted     2009-08-03
_journal_name_full     'Acta Crystallographica, Section E'
_journal_year     2009
_journal_volume     65
_journal_issue      9
_journal_page_first     o2117
_journal_page_last     o2117
_journal_paper_category     QO
_journal_coeditor_code     HK2749
_publ_contact_author
;
Hong-Jun Zhu
Department of Applied Chemistry,
College of Science,
Nanjing University of Technology,
Nanjing 210009
People's Republic of China
;
_publ_contact_author_email     zhuhj@njut.edu.cn
_publ_section_title
;
Methyl 2-[2-(6-chloropyrimidin-4-yloxy)phenyl]-3,3-dimethoxypropanoate
;
loop_
    _publ_author_name
    _publ_author_address
    'Chao Sheng'
;
Department of Applied Chemistry,
College of Science,
Nanjing University of Technology,
Nanjing 210009
People's Republic of China
;
    'Qing-Bing Xu'
;
Department of Applied Chemistry,
College of Science,
Nanjing University of Technology,
Nanjing 210009
People's Republic of China
;
    'Yuan-Yuan Liu'
;
Department of Applied Chemistry,
College of Science,
Nanjing University of Technology,
Nanjing 210009
People's Republic of China
;
    'Hong-Jun Zhu'
;
Department of Applied Chemistry,
College of Science,
Nanjing University of Technology,
Nanjing 210009
People's Republic of China
;
