# Supplementary material for: Methyl 2-[2-(6-chloro­pyrimidin-4-yl­oxy)phen­yl]-3,3-dimethoxy­propanoate
Source: Acta Crystallogr Sect E Struct Rep Online. 2009 Aug 8;65(Pt 9):o2117. doi: 10.1107/S1600536809030736 (PMC2970010; doi:10.1107/S1600536809030736)
Supplement: Supplementary file 2 [file e-65-o2117-Isup2.hkl]

# 
# h,k,l, Fc-squared, Fo-squared, sigma(Fo-squared) and status flag 
# 
data_I
_shelx_title ' X in P-1' 
_shelx_refln_list_code          4 
_shelx_F_calc_maximum      126.97 
_exptl_crystal_F_000       368.00 
_reflns_d_resolution_high  0.8323 
 
loop_ 
 _symmetry_equiv_pos_as_xyz 
 'x, y, z' 
 '-x, -y, -z' 
 
_cell_length_a     9.5030 
_cell_length_b    10.0510 
_cell_length_c    11.1620 
_cell_angle_alpha 101.240 
_cell_angle_beta  108.470 
_cell_angle_gamma 113.420 
 
_shelx_F_squared_multiplier     1.000 
 
loop_ 
 _refln_index_h 
 _refln_index_k 
 _refln_index_l 
 _refln_F_squared_calc 
 _refln_F_squared_meas 
 _refln_F_squared_sigma 
 _refln_observed_status 
   1   0   0      448.43      406.36      5.86 o 
   2   0   0     1379.56     1402.07     14.45 o 
   3   0   0       10.79        4.50      3.95 o 
   4   0   0      210.02      241.12      9.75 o 
   5   0   0       12.31       15.53      5.91 o 
   6   0   0      102.58      111.04      9.56 o 
   7   0   0        5.61        4.36      7.10 o 
   8   0   0        7.33        1.54      7.67 o 
   9   0   0       22.49       24.04      7.18 o 
  -9   1   0       20.12       29.88      7.37 o 
  -8   1   0       72.92       47.90      8.25 o 
  -7   1   0       95.51      114.77      9.51 o 
  -6   1   0      139.76      126.54      8.61 o 
  -5   1   0      280.96      229.86      9.68 o 
  -4   1   0     1603.47     1636.70     19.93 o 
  -3   1   0       13.58       16.90      3.82 o 
  -2   1   0        5.10        1.03      3.94 o 
  -1   1   0      479.47      525.40      6.40 o 
   0   1   0      537.64      570.70     25.94 o 
   1   1   0     4383.42     3827.42     88.80 o 
   2   1   0     2171.35     1876.03     18.69 o 
   3   1   0      308.33      352.81     10.47 o 
   4   1   0        6.73        3.76      5.47 o 
   5   1   0        1.57        5.46      5.31 o 
   6   1   0       48.27       50.42      8.40 o 
   7   1   0       14.08       11.11      8.11 o 
   8   1   0       11.12       14.79      8.02 o 
 -10   2   0        1.38        6.19      6.19 o 
  -9   2   0        5.08        5.67      6.86 o 
  -8   2   0       21.15       23.32      7.78 o 
  -7   2   0      334.91      307.55     13.59 o 
  -6   2   0      115.54       92.80      7.88 o 
  -5   2   0       93.74      105.29      6.88 o 
  -4   2   0      159.10      142.91      6.83 o 
  -3   2   0     1130.00     1071.54     13.94 o 
  -2   2   0     2774.62     3213.67     20.46 o 
  -1   2   0     1563.47     1736.30     12.82 o 
   0   2   0      364.39      362.77      5.76 o 
   1   2   0      404.59      416.30      9.09 o 
   2   2   0      366.54      405.87     10.40 o 
   3   2   0     3007.37     3104.54     30.89 o 
   4   2   0      121.76      121.28      8.80 o 
   5   2   0       45.66       49.57      7.68 o 
   6   2   0       81.59       76.11      9.69 o 
   7   2   0       21.00       13.74      7.82 o 
   8   2   0       19.16       18.57      7.05 o 
 -10   3   0       15.84       15.89      6.46 o 
  -9   3   0       26.75       23.99      6.66 o 
  -8   3   0       64.65       67.37      8.62 o 
  -7   3   0      246.60      228.62     11.45 o 
  -6   3   0       58.30       51.83      6.18 o 
  -5   3   0       14.51       13.98      4.94 o 
  -4   3   0      924.10      913.33     13.97 o 
  -3   3   0     1500.31     1586.74     17.53 o 
  -2   3   0      589.30      597.68     10.96 o 
  -1   3   0     6609.33     7304.92    140.45 o 
   0   3   0      105.59      109.23      4.20 o 
   1   3   0        5.14       13.11      4.50 o 
   2   3   0       31.17       51.51      6.09 o 
   3   3   0       80.19       72.22      7.63 o 
   4   3   0       40.13       47.79      8.22 o 
   5   3   0       68.31       66.44     10.02 o 
   6   3   0        6.31        0.51      7.87 o 
   7   3   0        7.47       13.08      6.57 o 
 -10   4   0        2.84        5.21      5.87 o 
  -9   4   0        1.59        6.95      6.95 o 
  -8   4   0       60.49       42.02      8.44 o 
  -7   4   0        3.66        9.19      6.54 o 
  -6   4   0      276.27      255.25     10.77 o 
  -5   4   0        6.32        6.13      4.73 o 
  -4   4   0      761.09      822.64     15.04 o 
  -3   4   0      397.57      417.13     11.48 o 
  -2   4   0     2738.23     3198.29     24.18 o 
  -1   4   0      223.60      238.94      8.21 o 
   0   4   0       49.42       46.47      4.92 o 
   1   4   0      127.46      138.17      7.78 o 
   2   4   0      160.71      151.39      8.91 o 
   3   4   0       29.74       29.93      7.53 o 
   4   4   0        3.58        4.59      6.52 o 
   5   4   0       24.20       17.37      8.65 o 
   6   4   0        1.77        0.51      5.78 o 
   7   4   0        3.87        4.12      6.37 o 
 -10   5   0        0.01        6.08      6.08 o 
  -9   5   0        3.06        6.06      6.18 o 
  -8   5   0       24.28       20.00      7.72 o 
  -7   5   0       37.49       31.89      7.31 o 
  -6   5   0      229.26      225.02     10.86 o 
  -5   5   0       92.47       86.11      7.60 o 
  -4   5   0      517.58      549.04     13.38 o 
  -3   5   0      195.22      212.81      7.54 o 
  -2   5   0     3515.74     3809.13     30.53 o 
  -1   5   0       34.52       22.86      5.65 o 
   0   5   0        3.98        4.55      3.67 o 
   1   5   0        3.13       17.14      5.25 o 
   2   5   0      389.33      419.68     14.54 o 
   3   5   0       10.58        0.00      6.93 o 
   4   5   0       11.16       16.92      8.30 o 
   5   5   0        4.07        8.94      6.27 o 
   6   5   0        0.10        1.54      6.96 o 
 -10   6   0       12.23        4.26      6.75 o 
  -9   6   0        1.03        4.23      6.35 o 
  -8   6   0       50.00       51.24      7.83 o 
  -7   6   0       46.28       42.30      7.55 o 
  -6   6   0      134.57      128.90      9.44 o 
  -5   6   0        0.65        1.00      5.04 o 
  -4   6   0      138.41      140.23      7.76 o 
  -3   6   0      111.89      143.72      8.04 o 
  -2   6   0      340.70      361.53     12.00 o 
  -1   6   0        6.18        4.47      5.50 o 
   0   6   0      185.04      164.22      7.04 o 
   1   6   0        1.07       15.90      6.59 o 
   2   6   0      176.87      167.66     11.39 o 
   3   6   0       15.51        0.98      7.99 o 
   4   6   0        8.64        4.60      6.74 o 
   5   6   0       12.55       10.66      6.79 o 
 -10   7   0        6.61       14.22      5.92 o 
  -9   7   0       28.81       29.86      7.28 o 
  -8   7   0       12.19       20.38      7.55 o 
  -7   7   0        2.30       10.57      6.76 o 
  -6   7   0       91.50       94.30      9.25 o 
  -5   7   0       31.15       52.00      7.23 o 
  -4   7   0       40.32       31.76      5.78 o 
  -3   7   0      160.48      141.91      8.75 o 
  -2   7   0       27.37       15.45      5.60 o 
  -1   7   0        5.77       12.86      5.93 o 
   0   7   0       34.23       32.99      5.12 o 
   1   7   0      254.07      233.37     12.54 o 
   2   7   0        0.05       12.09      6.61 o 
   3   7   0        4.05        3.54      7.24 o 
   4   7   0        1.12        2.99      7.64 o 
 -10   8   0        0.00        2.84      6.63 o 
  -9   8   0       23.99       14.31      7.41 o 
  -8   8   0        0.37        4.20      6.41 o 
  -7   8   0        0.79        3.12      6.59 o 
  -6   8   0       85.29       90.19      9.31 o 
  -5   8   0      206.54      188.50     10.25 o 
  -4   8   0        4.68        2.76      6.43 o 
  -3   8   0       17.22       19.34      5.40 o 
  -2   8   0        4.18       17.90      6.57 o 
  -1   8   0       44.93       31.93      7.87 o 
   0   8   0       29.12       27.70      5.42 o 
   1   8   0       20.05        6.29      7.41 o 
   2   8   0       36.95       30.26      7.52 o 
   3   8   0        1.15        6.87      6.87 o 
 -10   9   0        0.09        2.31      5.80 o 
  -9   9   0        2.85        0.48      6.63 o 
  -8   9   0        6.44        8.02      6.63 o 
  -7   9   0        1.41        1.85      6.20 o 
  -6   9   0      155.41      161.11     10.76 o 
  -5   9   0       19.21       18.84      6.40 o 
  -4   9   0        0.25        3.91      6.29 o 
  -3   9   0        1.28        1.74      6.91 o 
  -2   9   0        2.98        7.06      7.06 o 
  -1   9   0        0.35        3.24      6.09 o 
   0   9   0        0.32        2.77      7.21 o 
   1   9   0       24.41       25.21      6.68 o 
   2   9   0        0.62        0.47      5.84 o 
  -9  10   0        4.16        7.15      7.15 o 
  -8  10   0       12.97       15.03      6.66 o 
  -7  10   0        2.67       10.89      6.27 o 
  -6  10   0       53.26       46.62      6.90 o 
  -5  10   0       37.17       33.22      8.62 o 
  -4  10   0        0.11        0.47      6.24 o 
  -3  10   0       18.35       15.63      6.71 o 
  -2  10   0       15.05       17.33      6.96 o 
  -1  10   0        1.61        2.33      5.92 o 
   0  10   0        0.70        4.41      4.41 o 
  -8  11   0        4.77        3.12      6.16 o 
  -7  11   0        0.59        2.86      5.88 o 
  -6  11   0        3.06        7.79      4.95 o 
  -5  11   0        0.73        6.54      6.54 o 
  -4  11   0        0.01        3.22      6.53 o 
  -3  11   0        8.54       17.70      5.93 o 
  -2  11   0        0.78        4.95      6.04 o 
   1 -11   1        1.69        8.47      8.47 o 
   2 -11   1        1.22        0.00      8.95 o 
   3 -11   1        5.80        7.87      7.87 o 
   4 -11   1        7.70        5.17      8.37 o 
   5 -11   1        0.53        4.57      6.93 o 
   6 -11   1        8.29        1.70      5.28 o 
   7 -11   1        3.01        0.96      6.87 o 
   8 -11   1        0.06        3.11      7.18 o 
  -1 -10   1        9.60        9.34      8.98 o 
   0 -10   1        1.61        4.98      6.28 o 
   1 -10   1        0.20        9.50      9.50 o 
   2 -10   1       28.68       27.80      9.58 o 
   3 -10   1        7.52        5.13      8.39 o 
   4 -10   1       21.59       35.64      8.67 o 
   5 -10   1      196.44      188.24     11.74 o 
   6 -10   1        0.18        6.14      6.14 o 
   7 -10   1        3.88        5.21      7.14 o 
   8 -10   1       12.28        8.20      7.92 o 
   9 -10   1        0.26        0.00      6.94 o 
  -2  -9   1        0.13       19.38      8.52 o 
  -1  -9   1        0.78        2.63      8.63 o 
   0  -9   1        3.16        7.31      5.98 o 
   1  -9   1        0.03       13.99      8.20 o 
   2  -9   1      105.32       97.58     11.06 o 
   3  -9   1        0.14        7.80      7.80 o 
   4  -9   1      135.97      127.78     10.35 o 
   5  -9   1        7.19        0.42      6.82 o 
   6  -9   1       53.16       47.78      8.79 o 
   7  -9   1        1.03       10.46      7.08 o 
   8  -9   1        0.03        4.32      7.02 o 
   9  -9   1        0.09        7.23      7.23 o 
  -3  -8   1        8.98        3.96      9.40 o 
  -2  -8   1        4.09        7.71      9.34 o 
  -1  -8   1        2.20       12.63      9.26 o 
   0  -8   1       17.57       17.06      8.25 o 
   1  -8   1        8.21       16.53      8.45 o 
   2  -8   1       46.11       59.62      8.01 o 
   3  -8   1       38.28       48.67      7.82 o 
   4  -8   1       15.15        8.91      5.55 o 
   5  -8   1      323.71      327.85     13.39 o 
   6  -8   1       94.21      113.11     10.30 o 
   7  -8   1        0.11        1.47      7.39 o 
   8  -8   1       38.17       28.50      8.92 o 
   9  -8   1        0.00        0.54      6.57 o 
  10  -8   1        0.68        2.45      6.54 o 
  -4  -7   1        0.42        9.67      9.67 o 
  -3  -7   1        0.94        3.76      7.79 o 
  -2  -7   1        1.43       17.28      7.97 o 
  -1  -7   1       10.53        1.56      9.24 o 
   0  -7   1        0.26        5.58      8.28 o 
   1  -7   1       15.05       13.23      6.62 o 
   2  -7   1      215.50      235.87     11.50 o 
   3  -7   1      105.50      107.20      9.04 o 
   4  -7   1       31.37       27.70      5.28 o 
   5  -7   1      111.86      115.57      9.34 o 
   6  -7   1       24.79       33.94      6.89 o 
   7  -7   1      137.36      138.92     11.96 o 
   8  -7   1       10.72       10.89      7.06 o 
   9  -7   1        4.19        7.10      7.10 o 
  10  -7   1        4.02        5.80      5.80 o 
  -5  -6   1       14.31        0.63      9.51 o 
  -4  -6   1        3.03        6.06      7.65 o 
  -3  -6   1       19.41       25.38      9.36 o 
  -2  -6   1      272.81      310.71     15.57 o 
  -1  -6   1       15.40       16.14      7.11 o 
   0  -6   1      264.86      247.09      8.22 o 
   1  -6   1        7.27       24.76      5.95 o 
   2  -6   1      218.40      225.35      9.81 o 
   3  -6   1      875.37      892.35     16.14 o 
   4  -6   1      133.81      139.28      9.41 o 
   5  -6   1       35.25       36.09      6.82 o 
   6  -6   1       68.72       79.69      8.44 o 
   7  -6   1        1.70        4.46      6.74 o 
   8  -6   1       29.20       23.85      8.03 o 
   9  -6   1       22.83       28.24      7.19 o 
  10  -6   1        1.25        3.37      6.50 o 
  -6  -5   1       11.22       16.20      9.68 o 
  -5  -5   1        7.86        8.20      8.40 o 
  -4  -5   1        0.31        5.86      8.08 o 
  -3  -5   1       31.71       19.20      8.17 o 
  -2  -5   1      663.24      558.55     16.87 o 
  -1  -5   1       56.36       39.47      6.58 o 
   0  -5   1        0.48        1.75      4.26 o 
   1  -5   1       36.15       51.09      5.78 o 
   2  -5   1        0.34        7.41      3.71 o 
   3  -5   1      544.74      551.02     13.54 o 
   4  -5   1       14.84       14.02      5.57 o 
   5  -5   1       12.85       22.63      5.91 o 
   6  -5   1      100.12       86.10      9.02 o 
   7  -5   1       21.56       14.00      7.64 o 
   8  -5   1        3.18       11.69      6.67 o 
   9  -5   1       13.34        7.84      7.17 o 
  10  -5   1        0.55        3.86      6.18 o 
  -7  -4   1        8.62       10.26      6.69 o 
  -6  -4   1        3.76        3.45      7.78 o 
  -5  -4   1        0.00        3.18      7.32 o 
  -4  -4   1       17.87       11.47      7.48 o 
  -3  -4   1       38.17       30.20      6.87 o 
  -2  -4   1       45.90       50.50      7.23 o 
  -1  -4   1        3.40        2.44      5.18 o 
   0  -4   1       37.53       28.37      3.39 o 
   1  -4   1      401.91      447.59      9.72 o 
   2  -4   1     1058.78     1077.16     16.66 o 
   3  -4   1      279.55      302.14      9.09 o 
   4  -4   1      844.83      951.71     16.74 o 
   5  -4   1        6.30        3.06      5.46 o 
   6  -4   1      193.13      198.28     10.31 o 
   7  -4   1       11.31       26.28      6.51 o 
   8  -4   1        0.06        4.64      6.93 o 
   9  -4   1       18.87        8.86      6.96 o 
  10  -4   1        0.02        0.96      5.69 o 
  -8  -3   1        0.01        6.42      6.42 o 
  -7  -3   1        2.24        8.29      8.41 o 
  -6  -3   1       31.40       44.26      8.94 o 
  -5  -3   1        2.46        6.41      6.96 o 
  -4  -3   1       38.74       41.04      6.72 o 
  -3  -3   1      334.39      330.58     11.46 o 
  -2  -3   1        2.00        1.04      4.31 o 
  -1  -3   1      138.87      131.31      6.54 o 
   0  -3   1     2865.11     3071.47     70.26 o 
   1  -3   1     1817.82     2107.20     16.47 o 
   2  -3   1      882.07      849.65     11.96 o 
   3  -3   1      174.09      200.79      8.05 o 
   4  -3   1        0.18        2.40      4.59 o 
   5  -3   1       16.88        5.09      5.42 o 
   6  -3   1       17.91       18.35      5.74 o 
   7  -3   1        4.78        7.81      7.81 o 
   8  -3   1        4.27        0.96      7.01 o 
   9  -3   1        6.24        7.48      6.52 o 
  10  -3   1        0.33        2.85      6.19 o 
  -8  -2   1        1.21        3.67      6.69 o 
  -7  -2   1        0.67        0.49      6.91 o 
  -6  -2   1       66.38       59.75      8.81 o 
  -5  -2   1       17.31       10.23      6.78 o 
  -4  -2   1        2.88        5.61      5.61 o 
  -3  -2   1      356.66      378.68     11.06 o 
  -2  -2   1      362.80      343.60      9.18 o 
  -1  -2   1       81.07       77.35      5.01 o 
   0  -2   1     2205.19     2341.64     91.93 o 
   1  -2   1       28.89       35.20      3.97 o 
   2  -2   1      320.69      346.15      7.71 o 
   3  -2   1       92.87      104.10      5.58 o 
   4  -2   1       10.32       21.13      4.78 o 
   5  -2   1      417.47      427.03     13.06 o 
   6  -2   1        2.96        4.83      6.54 o 
   7  -2   1      216.83      264.32     13.57 o 
   8  -2   1       14.75       20.56      6.70 o 
   9  -2   1        1.83       12.15      7.21 o 
  -9  -1   1        0.05        2.86      6.62 o 
  -8  -1   1        1.43        1.94      7.24 o 
  -7  -1   1       40.55       34.38      6.87 o 
  -6  -1   1       84.74       94.62      8.61 o 
  -5  -1   1       60.07       58.23      6.74 o 
  -4  -1   1      292.41      280.01     10.13 o 
  -3  -1   1      145.89      164.38      8.07 o 
  -2  -1   1     1462.86     1341.57     14.79 o 
  -1  -1   1     1432.05     1293.30     11.54 o 
   0  -1   1     2474.04     2619.54     13.78 o 
   1  -1   1      221.23      225.88      5.18 o 
   2  -1   1     1013.97     1105.63     12.89 o 
   3  -1   1      181.95      169.19      6.05 o 
   4  -1   1      531.44      518.76     12.52 o 
   5  -1   1       98.69      123.92      8.24 o 
   6  -1   1       22.36       26.70      7.10 o 
   7  -1   1        4.40       16.73      8.24 o 
   8  -1   1       29.06       27.52      7.51 o 
   9  -1   1        0.97        5.60      6.55 o 
  -9   0   1        9.09        3.89      6.99 o 
  -8   0   1        2.61        1.42      6.72 o 
  -7   0   1       62.88       72.23      8.69 o 
  -6   0   1        0.06        2.95      5.71 o 
  -5   0   1      173.76      185.88      9.04 o 
  -4   0   1     2296.02     2344.17     24.43 o 
  -3   0   1       85.95       86.63      5.16 o 
  -2   0   1     1724.87     1754.17     14.83 o 
  -1   0   1     1610.25     1513.78      9.71 o 
   0   0   1      602.32      571.40      4.27 o 
   1   0   1     3833.83     3509.39     78.00 o 
   2   0   1       14.36       14.75      4.44 o 
   3   0   1      131.75      123.35      6.37 o 
   4   0   1      180.35      221.51      9.34 o 
   5   0   1      281.94      246.76     11.31 o 
   6   0   1        3.89       10.05      6.66 o 
   7   0   1       13.49       14.54      8.03 o 
   8   0   1        8.92        9.94      7.96 o 
   9   0   1        0.14        2.53      6.32 o 
 -10   1   1        6.40        9.83      6.73 o 
  -9   1   1       10.31       11.22      6.85 o 
  -8   1   1       16.45       18.44      7.20 o 
  -7   1   1        3.61        7.35      6.28 o 
  -6   1   1       11.75        2.71      5.37 o 
  -5   1   1        2.02        4.80      4.80 o 
  -4   1   1       75.22       75.06      5.64 o 
  -3   1   1       49.84       42.92      4.08 o 
  -2   1   1        0.07        7.45      3.07 o 
  -1   1   1     3153.33     3301.23     68.71 o 
   0   1   1       23.61       25.75      3.77 o 
   1   1   1     3985.21     3797.06     23.09 o 
   2   1   1      589.22      572.83     10.38 o 
   3   1   1      253.15      253.91      9.46 o 
   4   1   1       73.27       62.07      7.15 o 
   5   1   1       23.65       36.53      7.43 o 
   6   1   1        2.68        4.43      7.51 o 
   7   1   1       26.13       22.49      8.17 o 
   8   1   1        3.42        1.09      6.88 o 
 -10   2   1        9.35       25.99      6.45 o 
  -9   2   1        1.79        7.22      7.22 o 
  -8   2   1        3.02       11.62      7.03 o 
  -7   2   1       39.05       35.54      6.54 o 
  -6   2   1       31.34       31.61      5.91 o 
  -5   2   1      162.22      158.03      8.16 o 
  -4   2   1        5.24        3.75      3.75 o 
  -3   2   1     1631.00     1495.24     16.07 o 
  -2   2   1     3597.04     3523.28     20.64 o 
  -1   2   1     5074.72     5501.28    104.05 o 
   0   2   1      720.88      753.43     10.89 o 
   1   2   1      602.69      574.26     11.21 o 
   2   2   1       72.01       77.14      6.65 o 
   3   2   1        1.43        0.00      5.30 o 
   4   2   1       36.68       47.98      7.01 o 
   5   2   1        6.86        8.42      7.31 o 
   6   2   1        2.08        4.20      7.08 o 
   7   2   1       20.82       27.90      8.38 o 
 -10   3   1        7.12        1.48      6.81 o 
  -9   3   1       19.47       18.22      7.55 o 
  -8   3   1      130.50      120.57      9.88 o 
  -7   3   1      117.49      124.31      9.57 o 
  -6   3   1      208.96      233.14     10.64 o 
  -5   3   1        2.45        1.05      4.66 o 
  -4   3   1       37.92       33.06      4.70 o 
  -3   3   1      264.57      302.12      8.31 o 
  -2   3   1       79.43       99.37      5.46 o 
  -1   3   1       10.23       16.23      3.66 o 
   0   3   1       45.39       52.84      4.04 o 
   1   3   1       30.19       24.71      5.48 o 
   2   3   1       94.59      104.84      7.24 o 
   3   3   1       17.78        7.07      5.62 o 
   4   3   1      138.05      104.26      9.83 o 
   5   3   1       33.29       37.39      8.59 o 
   6   3   1        1.38       15.86      7.32 o 
   7   3   1       10.00        8.68      6.99 o 
 -10   4   1        1.87        3.93      6.67 o 
  -9   4   1        3.15        3.34      6.80 o 
  -8   4   1      177.51      145.05     11.47 o 
  -7   4   1        9.91       12.18      5.93 o 
  -6   4   1        8.40       11.79      5.44 o 
  -5   4   1       20.26       27.55      5.73 o 
  -4   4   1      270.33      299.25      9.74 o 
  -3   4   1      109.62       99.05      6.02 o 
  -2   4   1      975.97      983.13     15.12 o 
  -1   4   1       92.64      102.60      6.66 o 
   0   4   1      475.66      495.96     11.52 o 
   1   4   1      136.96      145.25      9.26 o 
   2   4   1        8.48        6.90      5.54 o 
   3   4   1        4.53       16.21      6.31 o 
   4   4   1        0.27        5.39      7.42 o 
   5   4   1        0.41        6.91      7.39 o 
   6   4   1       17.01       12.42      7.99 o 
 -11   5   1       10.18        4.69      6.70 o 
 -10   5   1        5.15       12.84      6.87 o 
  -9   5   1       24.57       33.96      8.03 o 
  -8   5   1       66.54       69.43      9.17 o 
  -7   5   1       51.12       36.81      7.48 o 
  -6   5   1      119.91      107.94      8.36 o 
  -5   5   1      153.67      157.96      8.96 o 
  -4   5   1      155.29      165.15      8.02 o 
  -3   5   1       15.91       13.84      6.06 o 
  -2   5   1      366.91      425.48     11.76 o 
  -1   5   1      434.31      520.66     13.51 o 
   0   5   1      318.47      322.84      8.35 o 
   1   5   1       26.91       42.52      7.19 o 
   2   5   1        6.77        6.33      6.20 o 
   3   5   1       50.57       47.69      7.89 o 
   4   5   1        2.97        3.65      6.98 o 
   5   5   1        3.08        0.54      6.14 o 
 -11   6   1        0.02        6.19      6.19 o 
 -10   6   1        9.58       16.85      6.17 o 
  -9   6   1       12.00        0.46      7.95 o 
  -8   6   1       12.90       17.51      6.81 o 
  -7   6   1       22.49       20.46      6.72 o 
  -6   6   1       31.12       25.11      6.68 o 
  -5   6   1      128.68      141.71      9.39 o 
  -4   6   1       70.30       79.24      6.58 o 
  -3   6   1        7.00        9.91      5.48 o 
  -2   6   1       19.97       32.16      7.35 o 
  -1   6   1       15.69       27.06      5.53 o 
   0   6   1        1.57       14.19      8.69 o 
   1   6   1       77.43       84.14      9.77 o 
   2   6   1       99.09      106.54     10.87 o 
   3   6   1       42.12       44.25      8.86 o 
   4   6   1        0.37        3.14      6.66 o 
 -10   7   1        0.19        8.43      5.92 o 
  -9   7   1        1.32        7.92      7.92 o 
  -8   7   1       47.43       38.91      8.61 o 
  -7   7   1        3.09        4.73      6.52 o 
  -6   7   1        1.08        6.42      5.80 o 
  -5   7   1       23.75       19.72      6.37 o 
  -4   7   1      178.98      169.62      9.06 o 
  -3   7   1       82.00       97.22      8.84 o 
  -2   7   1       10.45        2.70      5.73 o 
  -1   7   1       38.24       43.71      7.31 o 
   0   7   1        7.71        5.77      5.15 o 
   1   7   1       28.35        7.63      7.63 o 
   2   7   1        6.36        3.05      7.82 o 
   3   7   1        0.10        7.13      6.68 o 
 -10   8   1        3.97        4.41      6.86 o 
  -9   8   1       38.64       20.17      8.18 o 
  -8   8   1       41.48       39.60      7.94 o 
  -7   8   1       19.16       14.11      7.47 o 
  -6   8   1        3.19       10.84      7.76 o 
  -5   8   1       73.71       77.01      8.77 o 
  -4   8   1        0.16        3.73      7.19 o 
  -3   8   1        2.35        6.85      6.66 o 
  -2   8   1       39.95       41.02      7.71 o 
  -1   8   1        2.28        5.51      6.59 o 
   0   8   1       11.93       11.83      5.33 o 
   1   8   1       12.48       11.49      7.60 o 
   2   8   1       39.94       28.43      8.06 o 
 -10   9   1        3.72        6.86      6.86 o 
  -9   9   1        0.16        1.00      7.05 o 
  -8   9   1        4.02        7.47      7.47 o 
  -7   9   1       12.52        7.61      8.74 o 
  -6   9   1       45.12       56.50      9.32 o 
  -5   9   1       16.43       22.75      6.71 o 
  -4   9   1        0.44        7.70      7.70 o 
  -3   9   1        3.34        7.97      7.15 o 
  -2   9   1        0.04        0.97      7.15 o 
  -1   9   1       25.66       34.11      7.30 o 
   0   9   1        0.00        0.07      4.45 o 
   1   9   1        7.15       17.38      6.48 o 
  -9  10   1        4.28        1.89      6.24 o 
  -8  10   1        0.06       12.13      5.58 o 
  -7  10   1        1.23        9.17      7.03 o 
  -6  10   1       32.74       15.57      8.22 o 
  -5  10   1       23.61       24.11      7.02 o 
  -4  10   1        8.55        9.60      7.00 o 
  -3  10   1        0.16        6.77      6.77 o 
  -2  10   1        3.56       16.41      6.13 o 
  -1  10   1        1.77        3.81      6.38 o 
  -8  11   1        5.67        4.17      6.39 o 
  -7  11   1        5.97        8.48      6.33 o 
  -6  11   1        0.40        3.73      6.41 o 
  -5  11   1        0.96        7.47      7.47 o 
  -4  11   1        2.53        7.13      7.13 o 
  -3  11   1        0.08        8.27      5.40 o 
   4 -12   2        4.10        2.15      7.06 o 
   5 -12   2       13.37        1.00      7.07 o 
   1 -11   2        0.43       13.01      7.63 o 
   2 -11   2        0.00        8.95      8.95 o 
   3 -11   2        0.04        3.98      7.60 o 
   4 -11   2        9.34        7.76      7.76 o 
   5 -11   2       14.49       11.96      6.87 o 
   6 -11   2        3.55        2.24      6.31 o 
   7 -11   2        4.04        3.32      5.90 o 
   8 -11   2        0.50        7.34      7.34 o 
  -1 -10   2        2.10        5.14      8.59 o 
   0 -10   2        0.20        3.88      6.94 o 
   1 -10   2       44.30       43.07      9.71 o 
   2 -10   2        6.92        7.33      7.92 o 
   3 -10   2        0.60        2.09      7.24 o 
   4 -10   2      165.84      139.74     11.12 o 
   5 -10   2      127.33      111.42     10.27 o 
   6 -10   2       18.33        6.35      7.02 o 
   7 -10   2        1.04       11.56      6.47 o 
   8 -10   2        3.04        4.70      7.54 o 
   9 -10   2        0.50        6.26      6.26 o 
  -2  -9   2        3.74        5.82      8.63 o 
  -1  -9   2        0.00        0.00      9.21 o 
   0  -9   2      108.12      104.47     13.74 o 
   1  -9   2       14.27       23.23      8.36 o 
   2  -9   2        1.92        8.50      7.10 o 
   3  -9   2       42.05       46.39      8.21 o 
   4  -9   2        0.77       12.09      6.04 o 
   5  -9   2        2.71        9.17      6.78 o 
   6  -9   2        0.23        5.07      6.04 o 
   7  -9   2        4.69        4.56      7.31 o 
   8  -9   2        1.88        2.62      7.40 o 
   9  -9   2        1.62        7.19      7.13 o 
  -4  -8   2        0.34        1.90      8.78 o 
  -3  -8   2        2.72        5.10      8.57 o 
  -2  -8   2        6.58        9.11      8.84 o 
  -1  -8   2        3.11        1.70      8.65 o 
   0  -8   2       14.47       14.24      5.79 o 
   1  -8   2       18.95       10.60      7.73 o 
   2  -8   2       81.87      101.41     10.03 o 
   3  -8   2       27.78       32.60      7.15 o 
   4  -8   2      747.78      871.88     19.77 o 
   5  -8   2      114.41      130.04      9.38 o 
   6  -8   2        4.82       19.43      6.79 o 
   7  -8   2       53.93       29.20      8.56 o 
   8  -8   2       64.07       67.78      8.72 o 
   9  -8   2        0.04        1.03      6.90 o 
  -5  -7   2        0.13        9.23      8.02 o 
  -4  -7   2       37.55       29.91     10.58 o 
  -3  -7   2       10.34        0.57      8.33 o 
  -2  -7   2      104.65       79.21     11.90 o 
  -1  -7   2       26.53       47.22      8.27 o 
   0  -7   2        5.10        8.18      5.30 o 
   1  -7   2       59.44       53.88      7.09 o 
   2  -7   2      102.66       97.76      8.48 o 
   3  -7   2      583.05      664.41     15.91 o 
   4  -7   2       80.70       80.18      7.67 o 
   5  -7   2        4.64        0.00      5.84 o 
   6  -7   2        1.48       12.14      6.04 o 
   7  -7   2       29.97       31.71      8.47 o 
   8  -7   2       13.33        3.98      7.55 o 
   9  -7   2        0.00        0.52      6.13 o 
  10  -7   2        5.57        8.01      5.64 o 
  -6  -6   2        7.63        1.20      9.07 o 
  -5  -6   2        3.57        2.43      8.22 o 
  -4  -6   2       29.52       28.96     10.02 o 
  -3  -6   2       92.97      118.52     11.14 o 
  -2  -6   2        0.00        0.43      7.64 o 
  -1  -6   2       75.79       61.94      7.93 o 
   0  -6   2      112.19      122.80      6.32 o 
   1  -6   2      143.66      153.63      8.81 o 
   2  -6   2       89.01       82.50      6.58 o 
   3  -6   2       17.85       25.46      5.54 o 
   4  -6   2       17.35       28.39      5.77 o 
   5  -6   2       22.48       17.61      5.42 o 
   6  -6   2       17.82       18.00      6.50 o 
   7  -6   2       42.69       40.33      9.07 o 
   8  -6   2        0.11        4.81      6.99 o 
   9  -6   2        0.20        2.97      6.94 o 
  10  -6   2        2.86        6.08      6.61 o 
  -6  -5   2        0.24       10.55      7.31 o 
  -5  -5   2        1.68        1.15      7.80 o 
  -4  -5   2        0.45        7.37      7.37 o 
  -3  -5   2       84.84       66.88      9.35 o 
  -2  -5   2      114.64      118.90      8.90 o 
  -1  -5   2       74.07       92.12      7.24 o 
   0  -5   2      271.91      275.75      7.58 o 
   1  -5   2      647.00      764.34     13.91 o 
   2  -5   2      467.64      470.49     11.23 o 
   3  -5   2      136.08      145.73      7.32 o 
   4  -5   2      125.12      133.60      8.09 o 
   5  -5   2      109.39      123.46      8.29 o 
   6  -5   2        0.88        0.00      5.50 o 
   7  -5   2       48.90       35.60      8.58 o 
   8  -5   2        2.07        6.19      5.95 o 
   9  -5   2        2.44       13.73      5.75 o 
  10  -5   2        6.03        1.41      6.82 o 
  -7  -4   2       32.79       33.39      9.16 o 
  -6  -4   2        1.26        0.58      7.59 o 
  -5  -4   2       48.51       49.15      8.95 o 
  -4  -4   2       45.22       50.46      7.52 o 
  -3  -4   2        0.48        2.50      5.97 o 
  -2  -4   2      698.35      717.15     15.61 o 
  -1  -4   2       39.66       31.86      4.20 o 
   0  -4   2      241.69      207.67      5.43 o 
   1  -4   2        4.68        1.86      3.23 o 
   2  -4   2     1542.68     1673.90     18.73 o 
   3  -4   2      432.77      472.36     11.12 o 
   4  -4   2       78.57       82.08      6.41 o 
   5  -4   2        1.08        4.88      5.53 o 
   6  -4   2        3.76        2.64      5.99 o 
   7  -4   2      293.52      340.12     14.48 o 
   8  -4   2        2.57       12.91      6.14 o 
   9  -4   2        0.18        5.41      6.23 o 
  -8  -3   2        8.55        8.80      8.80 o 
  -7  -3   2        0.00        2.71      6.34 o 
  -6  -3   2        0.01        5.98      7.09 o 
  -5  -3   2       97.56       94.30      9.38 o 
  -4  -3   2       23.52       16.91      6.24 o 
  -3  -3   2       59.03       64.33      6.61 o 
  -2  -3   2      811.94      804.19     14.47 o 
  -1  -3   2       54.23       47.35      4.67 o 
   0  -3   2     1202.66     1292.04     26.75 o 
   1  -3   2     1329.00     1434.75     15.06 o 
   2  -3   2       16.10       16.56      3.75 o 
   3  -3   2       90.81       84.29      6.00 o 
   4  -3   2       16.43       10.97      5.00 o 
   5  -3   2      298.06      347.12     12.33 o 
   6  -3   2      129.61      142.92      9.98 o 
   7  -3   2       54.91       45.11      7.60 o 
   8  -3   2        0.11        5.33      6.88 o 
   9  -3   2        5.45        2.49      6.23 o 
  -9  -2   2       10.62        7.87      5.87 o 
  -8  -2   2       15.37       19.74      7.35 o 
  -7  -2   2       37.15       21.79      8.52 o 
  -6  -2   2       13.57        4.85      7.26 o 
  -5  -2   2       31.78       37.86      6.98 o 
  -4  -2   2       87.01       91.37      8.75 o 
  -3  -2   2        0.75        0.47      4.50 o 
  -2  -2   2      123.77      141.15      6.27 o 
  -1  -2   2     1606.89     1497.44     14.42 o 
   0  -2   2     5050.78     5095.62     28.28 o 
   1  -2   2     4621.73     4649.58     25.18 o 
   2  -2   2      111.61       95.02      5.25 o 
   3  -2   2       47.44       62.49      5.25 o 
   4  -2   2       45.94       55.88      5.96 o 
   5  -2   2        6.46        4.60      5.38 o 
   6  -2   2      246.55      230.17     12.48 o 
   7  -2   2        8.02        5.54      6.64 o 
   8  -2   2        2.82       12.00      6.71 o 
   9  -2   2       15.05       15.90      7.56 o 
  -9  -1   2       10.11        8.35      6.81 o 
  -8  -1   2       27.24       40.77      8.05 o 
  -7  -1   2        0.01        3.59      6.45 o 
  -6  -1   2       23.83       26.62      6.61 o 
  -5  -1   2      109.31       97.06      7.26 o 
  -4  -1   2       77.53       65.50      6.46 o 
  -3  -1   2       27.16       17.68      3.95 o 
  -2  -1   2     4053.06     3758.68     23.25 o 
  -1  -1   2      834.29      728.00      8.66 o 
   0  -1   2      740.99      853.11      6.90 o 
   1  -1   2     1629.69     1522.74     14.17 o 
   2  -1   2      507.88      457.94      9.53 o 
   3  -1   2       63.90       55.59      5.57 o 
   4  -1   2       14.84       21.29      5.67 o 
   5  -1   2        2.87        4.96      5.88 o 
   6  -1   2       38.26       28.95      8.30 o 
   7  -1   2        0.01        7.52      7.52 o 
   8  -1   2        2.74        2.09      8.01 o 
   9  -1   2        9.03       23.75      6.21 o 
 -10   0   2        0.00        0.45      5.61 o 
  -9   0   2        6.18        2.48      6.38 o 
  -8   0   2        0.83        0.96      6.74 o 
  -7   0   2       11.78       14.44      6.30 o 
  -6   0   2      172.82      162.19      9.44 o 
  -5   0   2        7.63       13.38      5.16 o 
  -4   0   2      748.46      741.38     13.78 o 
  -3   0   2       91.79       83.05      5.18 o 
  -2   0   2     1238.54     1080.38     11.67 o 
  -1   0   2      885.84      830.42      9.41 o 
   0   0   2      159.84      167.57      4.70 o 
   1   0   2     1182.79     1326.17     13.70 o 
   2   0   2       17.25       22.62      4.00 o 
   3   0   2      889.21      976.99     16.56 o 
   4   0   2        7.16        4.12      5.18 o 
   5   0   2       50.64       74.34      7.99 o 
   6   0   2        1.40        1.42      6.70 o 
   7   0   2        6.58        8.31      8.31 o 
   8   0   2        6.73        9.58      7.10 o 
 -10   1   2        1.93        5.42      6.84 o 
  -9   1   2       48.70       56.73      7.89 o 
  -8   1   2        2.17        6.47      7.04 o 
  -7   1   2       72.67       79.73      8.47 o 
  -6   1   2      206.87      189.21     10.27 o 
  -5   1   2       43.57       28.55      5.57 o 
  -4   1   2        2.96        2.31      3.98 o 
  -3   1   2      135.32      127.24      5.01 o 
  -2   1   2        3.24       12.59      3.56 o 
  -1   1   2     1301.23     1501.67     14.28 o 
   0   1   2     1091.88     1089.37      8.56 o 
   1   1   2      501.08      467.36      9.87 o 
   2   1   2      621.57      632.16     13.90 o 
   3   1   2      380.27      353.94     11.82 o 
   4   1   2        3.44        1.10      5.92 o 
   5   1   2      296.63      337.98     15.06 o 
   6   1   2        0.64        2.58      6.89 o 
   7   1   2        0.01       10.08      6.01 o 
   8   1   2        1.82       20.69      6.98 o 
 -10   2   2        3.08        5.00      7.33 o 
  -9   2   2        4.26        2.44      6.70 o 
  -8   2   2       53.84       64.14      8.55 o 
  -7   2   2        4.02        0.00      5.93 o 
  -6   2   2      568.03      648.52     15.87 o 
  -5   2   2        4.54        2.83      4.41 o 
  -4   2   2      434.19      406.26     10.09 o 
  -3   2   2       22.14       19.38      3.77 o 
  -2   2   2       81.12       92.60      5.49 o 
  -1   2   2     1657.66     1717.25     16.08 o 
   0   2   2      332.88      353.43     10.37 o 
   1   2   2      592.58      646.35     12.73 o 
   2   2   2      188.54      179.07      8.81 o 
   3   2   2       47.74       66.12      6.77 o 
   4   2   2       82.65       73.09      9.16 o 
   5   2   2       99.49       91.96     10.76 o 
   6   2   2        3.16        2.76      7.20 o 
   7   2   2        0.45        6.14      7.38 o 
 -10   3   2        7.42        9.15      7.24 o 
  -9   3   2       42.74       37.08      8.53 o 
  -8   3   2       16.85       27.29      7.81 o 
  -7   3   2       14.22       17.47      6.13 o 
  -6   3   2       31.50       29.04      6.36 o 
  -5   3   2       13.23        1.56      5.01 o 
  -4   3   2      237.85      213.98      7.61 o 
  -3   3   2      315.80      265.02      8.30 o 
  -2   3   2      293.92      335.85      8.92 o 
  -1   3   2        2.54        4.50      3.64 o 
   0   3   2      447.98      413.04      9.72 o 
   1   3   2       10.30        2.16      5.38 o 
   2   3   2      114.58      119.13      8.58 o 
   3   3   2       12.49       17.39      6.96 o 
   4   3   2        0.51        2.82      7.59 o 
   5   3   2        0.05        0.52      7.76 o 
   6   3   2        0.04       14.36      7.43 o 
 -11   4   2        0.00        3.43      6.51 o 
 -10   4   2       11.24       17.29      7.31 o 
  -9   4   2        7.30        0.00      7.34 o 
  -8   4   2       38.03       39.49      8.07 o 
  -7   4   2      181.13      173.70     10.18 o 
  -6   4   2       65.59       73.63      6.36 o 
  -5   4   2      198.77      210.32      9.47 o 
  -4   4   2      726.75      803.98     14.91 o 
  -3   4   2        0.31        4.62      4.62 o 
  -2   4   2     1258.85     1354.91     17.15 o 
  -1   4   2       15.80       20.40      4.71 o 
   0   4   2      152.40      145.91      5.69 o 
   1   4   2       23.30       40.84      6.38 o 
   2   4   2      103.23       93.62      8.54 o 
   3   4   2        8.85        3.66      7.58 o 
   4   4   2       67.33       47.23      8.90 o 
   5   4   2        2.86       11.37      6.70 o 
   6   4   2        3.09        8.43      7.03 o 
 -11   5   2        1.25        1.98      6.29 o 
 -10   5   2        0.08        0.00      6.82 o 
  -9   5   2        5.27        9.72      7.08 o 
  -8   5   2       26.74       38.18      7.94 o 
  -7   5   2       17.93       12.20      6.74 o 
  -6   5   2       51.26       44.17      7.68 o 
  -5   5   2       20.46       29.99      5.91 o 
  -4   5   2       42.19       41.82      6.46 o 
  -3   5   2      190.73      211.90      8.78 o 
  -2   5   2      250.87      240.38      8.34 o 
  -1   5   2       61.49       79.36      6.99 o 
   0   5   2        9.96       15.70      4.26 o 
   1   5   2      103.92      101.26      8.78 o 
   2   5   2        0.47        8.30      8.30 o 
   3   5   2       95.75      101.97     10.85 o 
   4   5   2        0.98        4.77      7.42 o 
   5   5   2       10.32       12.54      6.66 o 
 -11   6   2        5.49       12.91      7.01 o 
 -10   6   2       10.81        8.14      7.98 o 
  -9   6   2       17.76       15.24      8.32 o 
  -8   6   2        0.02        1.79      7.17 o 
  -7   6   2       25.03       28.85      7.49 o 
  -6   6   2       34.06       37.08      6.73 o 
  -5   6   2        2.34        0.69      5.78 o 
  -4   6   2      106.08      119.52      8.73 o 
  -3   6   2        5.54        2.22      4.83 o 
  -2   6   2      223.61      207.76      9.55 o 
  -1   6   2      467.52      456.99     14.58 o 
   0   6   2       56.37       65.17      5.59 o 
   1   6   2      189.33      195.79     12.37 o 
   2   6   2      112.60      132.70     11.57 o 
   3   6   2       15.08        7.28      7.39 o 
   4   6   2        0.12        1.04      6.82 o 
 -11   7   2        1.71       16.26      5.98 o 
 -10   7   2        2.04        3.56      6.97 o 
  -9   7   2        2.93       10.42      7.05 o 
  -8   7   2       98.30       96.47     10.26 o 
  -7   7   2        9.76       21.29      7.21 o 
  -6   7   2       64.55       49.28      8.36 o 
  -5   7   2       96.62       88.15      8.68 o 
  -4   7   2        1.05        5.51      4.98 o 
  -3   7   2        0.01        2.43      5.66 o 
  -2   7   2        0.01        6.22      6.22 o 
  -1   7   2        2.11        4.76      7.02 o 
   0   7   2        5.71        9.20      5.10 o 
   1   7   2       22.84       14.88      8.09 o 
   2   7   2        3.18        3.60      7.73 o 
   3   7   2       16.63        5.51      6.95 o 
 -10   8   2        1.35        0.00      7.00 o 
  -9   8   2       12.00       10.00      7.66 o 
  -8   8   2        7.71        4.81      7.67 o 
  -7   8   2       27.31       24.21      7.97 o 
  -6   8   2       94.41       80.18      9.96 o 
  -5   8   2        1.78        7.40      7.40 o 
  -4   8   2       31.84       27.26      6.45 o 
  -3   8   2       12.54        8.95      7.03 o 
  -2   8   2       40.56       42.50      9.00 o 
  -1   8   2        0.07        1.94      6.59 o 
   0   8   2        1.90        9.07      4.29 o 
   1   8   2       31.48       24.64      8.10 o 
   2   8   2       19.05       11.21      7.33 o 
 -10   9   2        8.51        5.38      7.08 o 
  -9   9   2        0.75        0.00      7.10 o 
  -8   9   2        0.99        1.97      6.82 o 
  -7   9   2       53.18       45.01      9.18 o 
  -6   9   2        4.17       10.53      7.65 o 
  -5   9   2        0.23        8.48      5.42 o 
  -4   9   2        2.99        1.76      5.94 o 
  -3   9   2        0.98        0.96      7.46 o 
  -2   9   2        0.42        7.58      7.58 o 
  -1   9   2        0.09        6.47      5.73 o 
   0   9   2        5.59       11.48      4.81 o 
  -9  10   2        1.72       11.98      6.10 o 
  -8  10   2        1.39        6.43      6.43 o 
  -7  10   2        4.09        0.98      7.56 o 
  -6  10   2       12.04       16.42      6.89 o 
  -5  10   2        8.30       10.32      6.75 o 
  -4  10   2       26.06       22.04      7.48 o 
  -3  10   2        5.95       12.68      6.56 o 
  -2  10   2        0.88        3.37      6.80 o 
  -1  10   2        2.87       10.75      6.13 o 
  -7  11   2       20.06       14.57      7.35 o 
  -6  11   2        1.42        2.98      5.37 o 
  -5  11   2        6.86        6.40      6.66 o 
  -4  11   2        2.55        5.56      5.69 o 
   4 -12   3       10.59        6.69      6.83 o 
   5 -12   3        0.70       12.03      5.67 o 
   1 -11   3        5.67        6.46      7.02 o 
   2 -11   3        7.13        2.24      7.90 o 
   3 -11   3        0.02        1.59      6.65 o 
   4 -11   3        6.92        5.58      7.13 o 
   5 -11   3       27.01       16.30      7.76 o 
   6 -11   3        4.41        4.71      6.64 o 
   7 -11   3        0.51       10.27      5.15 o 
  -1 -10   3        3.40        4.91      8.76 o 
   0 -10   3       12.41       15.51      5.52 o 
   1 -10   3       54.11       59.78      9.34 o 
   2 -10   3       26.11       17.04      8.58 o 
   3 -10   3        3.93       11.46      6.69 o 
   4 -10   3       62.99       62.66      9.51 o 
   5 -10   3       36.63       42.74      8.36 o 
   6 -10   3        1.43        0.00      6.58 o 
   7 -10   3        5.19        6.14      6.72 o 
   8 -10   3        0.01        2.08      7.04 o 
  -3  -9   3        1.17        7.44      8.18 o 
  -2  -9   3        7.47       16.68      9.28 o 
  -1  -9   3       22.77       24.09      7.30 o 
   0  -9   3        9.68        7.31      5.71 o 
   1  -9   3        7.02        0.52      8.23 o 
   2  -9   3        0.04        1.86      7.47 o 
   3  -9   3        4.56        2.17      6.70 o 
   4  -9   3      118.98      155.88     10.94 o 
   5  -9   3       55.40       54.67      8.10 o 
   6  -9   3        5.14        2.41      7.14 o 
   7  -9   3        0.20        6.16      6.85 o 
   8  -9   3        0.02        7.56      7.56 o 
   9  -9   3        0.02        6.95      6.95 o 
  -4  -8   3        4.80        3.10      8.41 o 
  -3  -8   3        0.14        0.58      8.57 o 
  -2  -8   3       31.39       28.01      8.42 o 
  -1  -8   3        0.43        7.33      8.22 o 
   0  -8   3      114.14      125.33      9.77 o 
   1  -8   3        0.23        2.20      6.75 o 
   2  -8   3        6.26        8.37      5.74 o 
   3  -8   3       39.30       37.75      8.35 o 
   4  -8   3      484.65      495.73     16.21 o 
   5  -8   3      120.53      121.90     10.49 o 
   6  -8   3       46.40       46.63      8.31 o 
   7  -8   3        0.54        5.50      7.47 o 
   8  -8   3        4.52        2.60      7.14 o 
   9  -8   3        8.70        2.98      6.74 o 
  -5  -7   3        0.00        3.65      7.99 o 
  -4  -7   3       54.25       76.89     10.28 o 
  -3  -7   3        0.21        8.23      8.23 o 
  -2  -7   3      242.68      242.39     13.86 o 
  -1  -7   3       35.84       21.03      7.85 o 
   0  -7   3       18.57       30.25      4.99 o 
   1  -7   3       38.17       32.79      6.84 o 
   2  -7   3      150.93      142.90      8.54 o 
   3  -7   3        0.16        6.40      5.25 o 
   4  -7   3       68.37       64.70      7.98 o 
   5  -7   3       56.93       59.42      8.00 o 
   6  -7   3       20.34       24.16      7.76 o 
   7  -7   3      102.40       96.99     10.38 o 
   8  -7   3       30.41       26.20      7.48 o 
   9  -7   3        1.72        5.96      7.27 o 
  -6  -6   3       18.02       36.97      8.06 o 
  -5  -6   3        0.03        3.49      7.94 o 
  -4  -6   3        7.61        3.26      7.51 o 
  -3  -6   3      199.91      162.64     12.09 o 
  -2  -6   3        2.97       20.75      6.52 o 
  -1  -6   3       68.39       63.90      8.18 o 
   0  -6   3        6.79        7.17      3.62 o 
   1  -6   3        2.97        9.38      5.25 o 
   2  -6   3       12.34       29.11      5.44 o 
   3  -6   3      120.28      123.31      7.48 o 
   4  -6   3        0.03        0.31      5.14 o 
   5  -6   3       24.67       25.12      6.73 o 
   6  -6   3        5.93        5.55      6.64 o 
   7  -6   3       22.86       33.82      6.93 o 
   8  -6   3        0.34        6.93      6.93 o 
   9  -6   3        1.85        7.86      5.96 o 
  -7  -5   3        0.84        1.68      7.10 o 
  -6  -5   3       21.06       21.62      8.52 o 
  -5  -5   3       36.07       43.12      9.15 o 
  -4  -5   3       80.70       82.88      9.65 o 
  -3  -5   3      389.19      412.10     15.01 o 
  -2  -5   3        0.67        9.09      5.59 o 
  -1  -5   3       77.97       66.03      6.83 o 
   0  -5   3      404.21      381.11      7.72 o 
   1  -5   3      679.01      640.08     13.20 o 
   2  -5   3        1.56        0.25      5.09 o 
   3  -5   3       99.12       94.00      7.11 o 
   4  -5   3       28.85       17.21      5.95 o 
   5  -5   3      118.67      125.08      9.11 o 
   6  -5   3       21.00       30.66      6.38 o 
   7  -5   3       35.31       36.77      8.84 o 
   8  -5   3       57.36       46.92      8.61 o 
   9  -5   3        5.60        0.00      7.34 o 
  -7  -4   3        0.36       12.72      6.36 o 
  -6  -4   3        0.03        7.88      8.13 o 
  -5  -4   3        8.22       18.85      7.24 o 
  -4  -4   3      153.43      159.70     10.32 o 
  -3  -4   3       27.04       23.42      6.73 o 
  -2  -4   3      123.27      143.92      7.74 o 
  -1  -4   3        3.75        5.06      4.74 o 
   0  -4   3     1114.42     1178.99     11.24 o 
   1  -4   3       84.86       92.73      5.43 o 
   2  -4   3      166.61      182.13      7.48 o 
   3  -4   3      500.36      477.73     12.22 o 
   4  -4   3       26.28       24.17      5.54 o 
   5  -4   3        8.96        3.16      5.87 o 
   6  -4   3        0.74        9.00      6.21 o 
   7  -4   3       91.87       71.95      9.13 o 
   8  -4   3        0.18        5.41      6.30 o 
   9  -4   3        4.70        9.73      5.86 o 
  -8  -3   3        4.02        2.65      7.26 o 
  -7  -3   3       37.11       25.06      8.19 o 
  -6  -3   3       22.54       17.11      8.00 o 
  -5  -3   3        0.19        5.35      6.49 o 
  -4  -3   3       78.18       75.92      7.56 o 
  -3  -3   3       33.19       27.04      6.14 o 
  -2  -3   3       45.32       50.28      4.98 o 
  -1  -3   3       26.73       32.04      4.21 o 
   0  -3   3      609.98      580.93      7.26 o 
   1  -3   3        7.72       10.85      3.47 o 
   2  -3   3      493.19      425.07     10.46 o 
   3  -3   3     1292.31     1257.23     18.30 o 
   4  -3   3      440.16      444.45     12.82 o 
   5  -3   3       10.22       12.01      5.65 o 
   6  -3   3       43.02       28.52      8.19 o 
   7  -3   3        0.00        4.20      6.83 o 
   8  -3   3        5.45       11.39      7.64 o 
   9  -3   3        9.07       14.05      5.91 o 
  -9  -2   3       13.39       26.41      6.20 o 
  -8  -2   3       22.62       22.52      7.78 o 
  -7  -2   3       84.65       79.37     10.17 o 
  -6  -2   3       85.06       89.44      9.52 o 
  -5  -2   3        2.00        4.63      5.76 o 
  -4  -2   3     1371.06     1286.56     20.45 o 
  -3  -2   3       13.93       18.43      5.05 o 
  -2  -2   3        0.92        2.49      3.66 o 
  -1  -2   3     2439.53     2082.00     17.50 o 
   0  -2   3      133.25      137.84     13.15 o 
   1  -2   3       36.34       40.69      4.40 o 
   2  -2   3      671.14      631.94     12.03 o 
   3  -2   3        8.98        5.33      5.07 o 
   4  -2   3       63.06       75.14      7.12 o 
   5  -2   3      500.23      456.66     15.13 o 
   6  -2   3      322.10      304.80     14.30 o 
   7  -2   3       45.70       32.29      9.42 o 
   8  -2   3        7.13       10.60      6.23 o 
  -9  -1   3        7.70       11.68      7.36 o 
  -8  -1   3       29.03       45.11      7.68 o 
  -7  -1   3        8.43        3.12      6.82 o 
  -6  -1   3       63.44       65.89      8.22 o 
  -5  -1   3      172.67      177.99      9.34 o 
  -4  -1   3      831.38      852.25     15.57 o 
  -3  -1   3       13.94        8.32      3.84 o 
  -2  -1   3      235.60      219.04      6.14 o 
  -1  -1   3       21.03       30.84      4.09 o 
   0  -1   3     1878.33     1876.25     50.05 o 
   1  -1   3      131.96      118.90      5.65 o 
   2  -1   3       70.35       87.44      5.54 o 
   3  -1   3      316.17      313.70     10.25 o 
   4  -1   3       35.95       39.20      6.00 o 
   5  -1   3       52.53       71.26      7.47 o 
   6  -1   3       86.89      106.24     10.23 o 
   7  -1   3       34.26       38.90      8.29 o 
   8  -1   3        7.46       10.79      7.60 o 
 -10   0   3       10.93       10.91      5.64 o 
  -9   0   3        3.89        4.08      6.70 o 
  -8   0   3       57.79       50.06      8.93 o 
  -7   0   3       12.59        3.39      6.99 o 
  -6   0   3        0.29        3.20      5.78 o 
  -5   0   3       82.82       88.33      7.16 o 
  -4   0   3      319.40      275.51      9.16 o 
  -3   0   3      126.15      124.59      5.59 o 
  -2   0   3      624.71      628.49      9.89 o 
  -1   0   3    16122.38    14749.03    195.89 o 
   0   0   3      575.09      540.24     16.82 o 
   1   0   3       70.35       62.21      4.49 o 
   2   0   3      232.51      215.41      7.38 o 
   3   0   3        1.35        0.26      4.86 o 
   4   0   3      109.47      112.53      9.17 o 
   5   0   3       94.60       87.94     10.46 o 
   6   0   3       55.53       66.84     10.04 o 
   7   0   3       11.54        6.94      8.48 o 
   8   0   3       16.86       18.71      8.74 o 
 -10   1   3       12.56       12.31      6.99 o 
  -9   1   3       21.51       14.76      8.06 o 
  -8   1   3       39.16       39.14      8.35 o 
  -7   1   3       24.93       16.97      6.61 o 
  -6   1   3        0.24        0.00      5.72 o 
  -5   1   3      258.12      242.14      9.44 o 
  -4   1   3       73.10       73.31      5.55 o 
  -3   1   3      105.51       99.21      5.24 o 
  -2   1   3     8142.45     7669.64     35.35 o 
  -1   1   3     1263.56     1272.90     15.10 o 
   0   1   3      458.38      419.29      6.48 o 
   1   1   3      608.91      525.69     11.03 o 
   2   1   3       84.52       87.07      7.10 o 
   3   1   3       31.14       13.00      6.57 o 
   4   1   3        2.99        8.25      5.75 o 
   5   1   3      174.22      171.68     12.74 o 
   6   1   3        1.18        4.36      8.22 o 
   7   1   3        9.53        7.88      7.82 o 
 -10   2   3        9.46        3.65      7.25 o 
  -9   2   3        0.22        2.49      6.51 o 
  -8   2   3      221.26      229.58     13.13 o 
  -7   2   3      100.47       98.54      9.14 o 
  -6   2   3        5.35       10.66      5.37 o 
  -5   2   3        1.60        3.46      4.83 o 
  -4   2   3        4.12        4.26      3.82 o 
  -3   2   3      283.35      261.49      7.98 o 
  -2   2   3     1034.55     1038.13     16.45 o 
  -1   2   3      633.82      531.01     10.48 o 
   0   2   3      111.77      126.49      4.35 o 
   1   2   3      503.59      502.08     12.29 o 
   2   2   3      461.84      464.54     14.49 o 
   3   2   3       34.50       31.01      6.45 o 
   4   2   3        9.27        1.88      8.07 o 
   5   2   3       19.42       13.65      9.07 o 
   6   2   3        6.38        8.10      8.10 o 
   7   2   3       13.06       22.65      7.02 o 
 -11   3   3        5.78        0.00      6.87 o 
 -10   3   3       27.49       48.08      7.63 o 
  -9   3   3       73.74       65.58      9.89 o 
  -8   3   3       68.88       60.12      8.76 o 
  -7   3   3      116.80      129.09      9.24 o 
  -6   3   3        1.12        0.27      4.39 o 
  -5   3   3      354.11      290.19     10.74 o 
  -4   3   3        1.05        4.72      4.72 o 
  -3   3   3      203.57      232.69      8.58 o 
  -2   3   3       27.72       22.09      4.17 o 
  -1   3   3        3.69        7.09      3.90 o 
   0   3   3        8.58        7.28      3.33 o 
   1   3   3      267.61      260.19     10.59 o 
   2   3   3        4.05        0.40      6.28 o 
   3   3   3      180.05      205.84     12.20 o 
   4   3   3       74.71       70.20      9.87 o 
   5   3   3        2.62        6.02      7.10 o 
   6   3   3        5.21        5.47      6.77 o 
 -11   4   3        2.90       10.79      5.83 o 
 -10   4   3        0.88        7.98      7.98 o 
  -9   4   3      107.66       95.45     11.39 o 
  -8   4   3        1.37        1.81      6.98 o 
  -7   4   3        3.26        5.81      5.81 o 
  -6   4   3        9.33       20.09      5.96 o 
  -5   4   3      502.17      449.73     12.90 o 
  -4   4   3        0.01        1.35      5.05 o 
  -3   4   3       11.75       15.25      5.75 o 
  -2   4   3      439.86      392.23     10.74 o 
  -1   4   3        9.47        5.41      4.82 o 
   0   4   3       41.80       41.87      4.29 o 
   1   4   3      160.64      134.88      9.33 o 
   2   4   3       17.73       21.79      7.03 o 
   3   4   3        1.73       16.21      7.20 o 
   4   4   3       42.43       51.75      8.87 o 
   5   4   3        2.17       12.99      6.90 o 
 -11   5   3        0.54        3.08      5.96 o 
 -10   5   3        0.36       19.34      7.35 o 
  -9   5   3       11.32       15.89      7.98 o 
  -8   5   3       13.05       18.92      6.43 o 
  -7   5   3       83.93       76.69      8.50 o 
  -6   5   3      116.91      131.44      8.90 o 
  -5   5   3       21.82       29.92      5.70 o 
  -4   5   3       62.70       72.32      7.24 o 
  -3   5   3      379.20      357.04     11.54 o 
  -2   5   3        3.10        0.28      5.19 o 
  -1   5   3       63.40       72.54      6.65 o 
   0   5   3        8.76       16.93      6.57 o 
   1   5   3      102.14      103.82     10.65 o 
   2   5   3       15.35       23.22      9.09 o 
   3   5   3        1.59        2.62      6.38 o 
   4   5   3        1.84        1.07      7.22 o 
 -11   6   3        0.39        6.77      6.77 o 
 -10   6   3        0.00        7.44      7.44 o 
  -9   6   3        1.92        8.52      7.73 o 
  -8   6   3       37.23       26.85      9.59 o 
  -7   6   3       32.70       37.12      7.76 o 
  -6   6   3       90.28       91.07      8.79 o 
  -5   6   3       14.26       18.00      6.68 o 
  -4   6   3      139.93      151.81      9.68 o 
  -3   6   3       81.69       79.26      7.37 o 
  -2   6   3      178.64      199.78      9.86 o 
  -1   6   3       57.88       59.26      7.08 o 
   0   6   3        0.25        4.73      4.97 o 
   1   6   3      119.03      146.55     11.59 o 
   2   6   3        9.56        1.05      7.54 o 
   3   6   3       24.45       12.51      7.97 o 
 -11   7   3        1.26        6.89      6.89 o 
 -10   7   3       67.02       63.35      8.75 o 
  -9   7   3        0.04        7.91      7.91 o 
  -8   7   3        7.78        8.61      7.40 o 
  -7   7   3       41.49       40.43      8.99 o 
  -6   7   3       55.91       48.51      8.52 o 
  -5   7   3       38.92       49.09      7.83 o 
  -4   7   3        0.82        2.44      5.46 o 
  -3   7   3       50.29       29.47      6.57 o 
  -2   7   3        0.40        3.67      6.82 o 
  -1   7   3       20.16       22.09      7.66 o 
   0   7   3       74.49       58.57      6.60 o 
   1   7   3        0.69        7.90      7.90 o 
   2   7   3        4.49        0.50      7.46 o 
 -10   8   3        7.44        4.60      7.16 o 
  -9   8   3       10.26        1.52      7.67 o 
  -8   8   3        3.08        0.98      7.79 o 
  -7   8   3        4.09        9.56      7.72 o 
  -6   8   3        0.56        5.99      7.23 o 
  -5   8   3        9.42        8.10      7.24 o 
  -4   8   3        3.14       12.39      6.19 o 
  -3   8   3        0.29        6.36      7.07 o 
  -2   8   3        9.12        5.08      7.01 o 
  -1   8   3       34.13       39.62      8.18 o 
   0   8   3        9.60        7.04      4.89 o 
   1   8   3       45.33       52.45      8.19 o 
 -10   9   3        4.69        6.98      6.98 o 
  -9   9   3        0.37        7.40      7.40 o 
  -8   9   3        0.03        2.51      7.38 o 
  -7   9   3      156.69      142.14     12.20 o 
  -6   9   3        1.17        7.43      7.43 o 
  -5   9   3       11.76       13.51      5.84 o 
  -4   9   3        0.34       13.16      5.51 o 
  -3   9   3        0.00        0.94      6.38 o 
  -2   9   3        1.35        0.46      6.56 o 
  -1   9   3        1.41       11.26      6.21 o 
   0   9   3        6.39        1.58      7.82 o 
  -9  10   3        2.50        6.45      6.45 o 
  -8  10   3        1.38        1.99      6.46 o 
  -7  10   3       25.68       23.04      8.50 o 
  -6  10   3        0.00        1.59      6.07 o 
  -5  10   3        1.64        1.61      5.84 o 
  -4  10   3        8.62        3.19      6.73 o 
  -3  10   3       12.25       10.87      6.92 o 
  -2  10   3        1.41        6.99      6.09 o 
  -6  11   3        0.92        5.44      5.44 o 
   4 -12   4        0.85        4.01      6.44 o 
   0 -11   4        2.73        4.86      5.23 o 
   1 -11   4        2.11        3.37      7.49 o 
   2 -11   4        5.28        5.43      7.16 o 
   3 -11   4        0.18        3.65      6.92 o 
   4 -11   4        3.08        0.51      6.95 o 
   5 -11   4       11.91       16.86      5.79 o 
   6 -11   4       16.13       16.46      7.89 o 
   7 -11   4        0.00        9.60      5.43 o 
  -1 -10   4        0.31        2.92      6.05 o 
   0 -10   4        0.60        5.71      5.71 o 
   1 -10   4       24.15       33.48      7.65 o 
   2 -10   4        0.77       12.33      7.12 o 
   3 -10   4        0.85        1.98      7.54 o 
   4 -10   4       49.72       53.33      8.36 o 
   5 -10   4        3.53        6.72      6.72 o 
   6 -10   4        2.08        4.58      7.55 o 
   7 -10   4        5.91       10.01      6.47 o 
   8 -10   4        0.47        5.20      6.63 o 
  -3  -9   4        0.79       16.76      6.81 o 
  -2  -9   4        6.00        8.19      8.37 o 
  -1  -9   4        3.13        3.89      7.83 o 
   0  -9   4        8.67       13.34      5.01 o 
   1  -9   4       52.36       49.93      9.88 o 
   2  -9   4       63.10       89.08      9.52 o 
   3  -9   4        0.67        4.95      7.01 o 
   4  -9   4       55.91       50.71      9.15 o 
   5  -9   4       95.07       75.95     10.26 o 
   6  -9   4        1.46       19.72      6.83 o 
   7  -9   4        1.41        2.14      6.63 o 
   8  -9   4       13.32       17.88      7.91 o 
  -4  -8   4        0.88        8.25      8.25 o 
  -3  -8   4        0.09        2.32      8.20 o 
  -2  -8   4        0.95        4.35      7.98 o 
  -1  -8   4        6.53       17.05      7.51 o 
   0  -8   4       51.85       38.94      6.38 o 
   1  -8   4      126.13      129.34     10.47 o 
   2  -8   4       27.45       30.19      6.66 o 
   3  -8   4        5.67       17.07      7.03 o 
   4  -8   4       68.93       65.22      8.50 o 
   5  -8   4      107.57      113.45     10.35 o 
   6  -8   4       26.99       30.55      7.65 o 
   7  -8   4        0.05        1.06      6.91 o 
   8  -8   4        0.23        6.73      6.73 o 
   9  -8   4       24.98       23.11      7.10 o 
  -5  -7   4        4.97        9.39      6.97 o 
  -4  -7   4        1.81        8.34      8.34 o 
  -3  -7   4        0.05        5.79      8.23 o 
  -2  -7   4        0.00        9.58      7.24 o 
  -1  -7   4        0.01       11.17      6.18 o 
   0  -7   4       16.57       21.32      4.29 o 
   1  -7   4       11.52       21.43      5.58 o 
   2  -7   4        2.16        2.49      5.29 o 
   3  -7   4      185.01      151.29     10.44 o 
   4  -7   4      279.73      290.74     13.06 o 
   5  -7   4      173.60      167.15     11.01 o 
   6  -7   4        0.90        4.26      6.97 o 
   7  -7   4       32.85       35.34      7.26 o 
   8  -7   4       31.74       23.58      7.41 o 
   9  -7   4        0.38        3.90      6.16 o 
  -6  -6   4       18.27        5.16      8.36 o 
  -5  -6   4        1.76        7.81      7.81 o 
  -4  -6   4       20.09       23.78      8.37 o 
  -3  -6   4      152.27      157.27     12.17 o 
  -2  -6   4       38.12       44.01      8.08 o 
  -1  -6   4       39.25       34.83      6.84 o 
   0  -6   4       13.87       14.61      3.79 o 
   1  -6   4       50.34       67.99      6.22 o 
   2  -6   4      305.70      280.14     10.73 o 
   3  -6   4        6.71       14.14      5.55 o 
   4  -6   4        3.71       12.25      5.42 o 
   5  -6   4       52.68       48.73      8.46 o 
   6  -6   4        9.16        6.39      7.65 o 
   7  -6   4        1.86        2.45      7.88 o 
   8  -6   4       57.03       48.44      9.82 o 
   9  -6   4        2.95        3.38      6.67 o 
  -7  -5   4       15.26       29.44      7.56 o 
  -6  -5   4        1.43        2.18      7.77 o 
  -5  -5   4        3.17        9.69      6.63 o 
  -4  -5   4       64.73       48.16      8.86 o 
  -3  -5   4      267.63      239.33     11.70 o 
  -2  -5   4      163.11      134.65      8.65 o 
  -1  -5   4        2.99        7.31      5.07 o 
   0  -5   4        4.80       11.91      3.42 o 
   1  -5   4       29.78       24.23      5.07 o 
   2  -5   4      139.42      143.09      8.18 o 
   3  -5   4       32.20       32.73      6.35 o 
   4  -5   4      109.09       89.26      8.08 o 
   5  -5   4       19.07       22.00      6.75 o 
   6  -5   4       37.24       35.32      7.75 o 
   7  -5   4       24.17       24.71      7.53 o 
   8  -5   4       36.51       33.98      7.79 o 
   9  -5   4        2.64        1.89      6.66 o 
  -8  -4   4        5.08       11.68      7.31 o 
  -7  -4   4       12.04        3.24      8.39 o 
  -6  -4   4        0.18        3.55      7.15 o 
  -5  -4   4       17.17       14.54      7.90 o 
  -4  -4   4      311.68      309.54     12.73 o 
  -3  -4   4       16.78       23.14      6.08 o 
  -2  -4   4        4.09        4.11      5.51 o 
  -1  -4   4       45.71       48.92      6.06 o 
   0  -4   4      167.51      173.54      5.24 o 
   1  -4   4       24.92       31.08      5.09 o 
   2  -4   4        4.78        4.40      4.91 o 
   3  -4   4     1667.98     1690.39     23.80 o 
   4  -4   4       94.83       91.89      8.21 o 
   5  -4   4       68.51       59.91      7.35 o 
   6  -4   4       72.14       79.83      9.63 o 
   7  -4   4        0.47        6.32      6.62 o 
   8  -4   4        0.04        5.97      6.24 o 
   9  -4   4        0.06        0.00      6.34 o 
  -8  -3   4        2.29        4.73      7.00 o 
  -7  -3   4        6.11        7.15      7.33 o 
  -6  -3   4        0.51        6.45      7.14 o 
  -5  -3   4        3.98        5.19      6.51 o 
  -4  -3   4      199.61      207.92     10.29 o 
  -3  -3   4       35.09       34.58      5.51 o 
  -2  -3   4       81.66       73.63      5.79 o 
  -1  -3   4     1218.11     1258.16     16.44 o 
   0  -3   4      273.55      299.67      7.55 o 
   1  -3   4      843.70      810.33     13.10 o 
   2  -3   4      163.53      139.17      7.96 o 
   3  -3   4       19.85       14.04      5.55 o 
   4  -3   4        1.75        6.10      6.10 o 
   5  -3   4       69.50       76.07      8.33 o 
   6  -3   4        0.43       17.95      7.92 o 
   7  -3   4       46.57       43.12      8.98 o 
   8  -3   4        0.52        3.48      6.71 o 
  -9  -2   4        0.30        0.00      6.47 o 
  -8  -2   4        1.61       19.92      6.56 o 
  -7  -2   4        2.92        9.05      6.81 o 
  -6  -2   4       71.95       70.57      8.84 o 
  -5  -2   4        0.37        0.73      5.37 o 
  -4  -2   4      272.76      268.33     10.29 o 
  -3  -2   4       13.39       20.77      4.46 o 
  -2  -2   4      242.94      207.71      7.26 o 
  -1  -2   4      286.81      289.15      8.06 o 
   0  -2   4       16.88       17.01      3.07 o 
   1  -2   4     1678.79     1631.23     19.47 o 
   2  -2   4      277.63      287.78      9.78 o 
   3  -2   4      197.67      207.48      9.21 o 
   4  -2   4        0.18        3.81      5.93 o 
   5  -2   4        4.29       15.09      5.99 o 
   6  -2   4      358.90      378.76     16.67 o 
   7  -2   4       17.50       17.60      7.27 o 
   8  -2   4        0.63        1.02      6.82 o 
  -9  -1   4        1.41        2.11      7.37 o 
  -8  -1   4       62.79       65.03      9.99 o 
  -7  -1   4       58.26       57.32      9.60 o 
  -6  -1   4       17.76       28.43      6.95 o 
  -5  -1   4      164.98      192.29      9.93 o 
  -4  -1   4       37.82       38.25      5.74 o 
  -3  -1   4       85.65       92.37      5.96 o 
  -2  -1   4      561.92      492.79     10.33 o 
  -1  -1   4      421.02      428.01     10.01 o 
   0  -1   4        5.22       14.44      3.72 o 
   1  -1   4       21.86       21.90      4.27 o 
   2  -1   4      213.10      227.72      8.97 o 
   3  -1   4      406.43      374.99     12.26 o 
   4  -1   4       45.28       44.59      7.42 o 
   5  -1   4       11.93       14.99      7.83 o 
   6  -1   4        4.96       13.25      6.88 o 
   7  -1   4        3.30        6.76      6.76 o 
   8  -1   4        0.47        6.69      6.69 o 
 -10   0   4        1.42       10.37      6.37 o 
  -9   0   4        2.75        8.93      7.06 o 
  -8   0   4       11.52        7.86      7.86 o 
  -7   0   4        1.80        4.73      6.40 o 
  -6   0   4       62.95       50.44      6.86 o 
  -5   0   4      816.37      861.58     17.63 o 
  -4   0   4      399.71      345.55     10.46 o 
  -3   0   4      650.36      639.99     12.03 o 
  -2   0   4     1007.95     1044.75     14.90 o 
  -1   0   4      329.06      348.73      9.75 o 
   0   0   4       65.89       68.00      4.50 o 
   1   0   4       27.89       35.98      5.21 o 
   2   0   4      197.49      193.13      9.01 o 
   3   0   4      115.77      109.93      8.58 o 
   4   0   4      179.24      178.39     10.99 o 
   5   0   4       16.71        5.31      8.45 o 
   6   0   4       39.62       36.93      8.48 o 
   7   0   4        2.07        4.89      6.70 o 
 -10   1   4        1.06        2.67      6.52 o 
  -9   1   4        2.37        9.90      6.91 o 
  -8   1   4       10.38       18.51      7.46 o 
  -7   1   4      102.74      116.24     10.13 o 
  -6   1   4       87.95       80.15      7.58 o 
  -5   1   4      364.08      330.60     11.16 o 
  -4   1   4        1.94        2.59      4.39 o 
  -3   1   4       27.94       36.28      5.08 o 
  -2   1   4     1393.59     1567.60     19.00 o 
  -1   1   4      392.91      352.97      9.70 o 
   0   1   4      179.47      158.26      5.11 o 
   1   1   4       52.52       47.23      5.65 o 
   2   1   4        3.09       12.72      5.04 o 
   3   1   4       45.96       40.25      6.53 o 
   4   1   4        2.37        2.73      6.86 o 
   5   1   4        4.64        3.69      7.62 o 
   6   1   4        9.07        9.00      7.40 o 
   7   1   4        0.38        6.01      7.20 o 
 -11   2   4        0.21        3.57      6.54 o 
 -10   2   4        0.51        4.27      7.14 o 
  -9   2   4        1.52        6.64      7.51 o 
  -8   2   4       35.78       37.42      7.98 o 
  -7   2   4        4.49        0.80      6.24 o 
  -6   2   4       52.09       54.77      7.13 o 
  -5   2   4        3.01        4.19      4.77 o 
  -4   2   4      120.85      112.83      6.94 o 
  -3   2   4      710.08      759.66     14.61 o 
  -2   2   4      256.59      245.27      8.78 o 
  -1   2   4      481.06      456.61     10.05 o 
   0   2   4       55.71       46.88      4.18 o 
   1   2   4       13.04       27.04      5.48 o 
   2   2   4        0.56        4.66      5.64 o 
   3   2   4      100.54      115.71     10.17 o 
   4   2   4       13.61       30.60      8.88 o 
   5   2   4        7.59        4.96      7.05 o 
   6   2   4        7.84        1.66      7.43 o 
 -11   3   4        0.66        1.03      6.66 o 
 -10   3   4        4.67       11.26      6.64 o 
  -9   3   4       21.04       25.86      8.22 o 
  -8   3   4        2.78        4.09      7.25 o 
  -7   3   4       50.92       52.64      8.05 o 
  -6   3   4        4.01        2.05      5.40 o 
  -5   3   4       62.44       64.17      6.55 o 
  -4   3   4      477.31      438.29     12.43 o 
  -3   3   4      205.63      223.21      9.43 o 
  -2   3   4        7.73        9.72      4.95 o 
  -1   3   4      569.37      621.61     13.55 o 
   0   3   4        7.43       10.65      5.23 o 
   1   3   4       12.09        9.43      5.56 o 
   2   3   4        1.73        2.47      7.09 o 
   3   3   4       34.76       32.80      8.82 o 
   4   3   4       48.77       34.70      9.90 o 
   5   3   4        4.12        1.11      7.53 o 
 -11   4   4        2.18        0.51      7.00 o 
 -10   4   4       16.16       19.79      7.44 o 
  -9   4   4      162.15      148.38     12.29 o 
  -8   4   4        8.13        8.22      7.30 o 
  -7   4   4        0.02        1.64      6.71 o 
  -6   4   4        0.54        6.73      5.74 o 
  -5   4   4      218.92      213.27     10.24 o 
  -4   4   4       28.37       25.92      5.87 o 
  -3   4   4      200.13      193.51      9.63 o 
  -2   4   4       62.49       47.91      6.02 o 
  -1   4   4       63.58       64.77      5.97 o 
   0   4   4       72.06       71.96      5.94 o 
   1   4   4        3.76        0.38      6.36 o 
   2   4   4        7.53       12.69      7.51 o 
   3   4   4        2.95        9.33      6.51 o 
   4   4   4        0.25        2.18      7.27 o 
 -11   5   4        1.39        8.47      6.71 o 
 -10   5   4        1.81        8.53      7.49 o 
  -9   5   4       26.05       21.27      8.87 o 
  -8   5   4        6.47        9.30      6.68 o 
  -7   5   4        0.04        5.05      6.80 o 
  -6   5   4        5.15        6.52      6.52 o 
  -5   5   4       90.22       68.86      7.54 o 
  -4   5   4       13.83        3.13      6.51 o 
  -3   5   4      151.44      127.39      8.13 o 
  -2   5   4        7.53        2.54      5.15 o 
  -1   5   4       56.52       57.19      6.81 o 
   0   5   4       18.58       16.00     11.74 o 
   1   5   4        4.40        0.93      6.96 o 
   2   5   4       18.87       13.23      7.33 o 
   3   5   4        0.02        2.10      7.08 o 
   4   5   4        0.87        9.86      5.55 o 
 -11   6   4        0.83        0.00      6.81 o 
 -10   6   4       28.29       27.07      8.86 o 
  -9   6   4       25.39       34.70      8.13 o 
  -8   6   4        0.48       14.76      6.82 o 
  -7   6   4       34.91       25.66      7.62 o 
  -6   6   4       21.22       27.28      7.70 o 
  -5   6   4        7.37       13.49      6.14 o 
  -4   6   4       33.81       28.56      6.51 o 
  -3   6   4       66.01       71.65      7.87 o 
  -2   6   4        3.23        2.20      6.05 o 
  -1   6   4       20.21       29.76      7.51 o 
   0   6   4       18.54       28.18      5.22 o 
   1   6   4        7.78       13.08      7.73 o 
   2   6   4        2.75        9.89      6.78 o 
   3   6   4        0.53       11.68      6.56 o 
 -11   7   4        2.57       13.35      6.21 o 
 -10   7   4       21.40       13.68      7.42 o 
  -9   7   4       55.67       48.89      9.51 o 
  -8   7   4       11.85       15.79      7.17 o 
  -7   7   4        0.26        9.87      7.04 o 
  -6   7   4        4.01        7.97      7.97 o 
  -5   7   4       17.12        3.31      7.85 o 
  -4   7   4        4.05       10.08      6.03 o 
  -3   7   4        0.17        9.68      5.37 o 
  -2   7   4        1.93        0.45      7.00 o 
  -1   7   4        2.39        2.79      6.84 o 
   0   7   4       28.75       29.14      6.13 o 
   1   7   4        1.14        2.05      6.71 o 
   2   7   4        0.57        3.97      7.12 o 
 -10   8   4        0.15        1.05      6.71 o 
  -9   8   4        0.70       12.87      7.04 o 
  -8   8   4       11.70        5.60      8.23 o 
  -7   8   4        2.71        1.00      7.77 o 
  -6   8   4        2.45        4.16      7.63 o 
  -5   8   4        6.17       11.46      5.81 o 
  -4   8   4        1.04        6.57      6.57 o 
  -3   8   4       35.77       26.96      7.38 o 
  -2   8   4        1.10        7.52      6.68 o 
  -1   8   4        4.12        0.00      6.82 o 
   0   8   4       11.61       15.40      5.26 o 
 -10   9   4        2.03        4.43      6.59 o 
  -9   9   4        0.09        3.56      6.93 o 
  -8   9   4       12.45       13.32      7.47 o 
  -7   9   4       39.74       43.33      8.27 o 
  -6   9   4       10.51        3.52      7.41 o 
  -5   9   4        2.97       14.52      5.24 o 
  -4   9   4        0.68        0.41      6.12 o 
  -3   9   4        0.05        1.39      6.64 o 
  -2   9   4        6.01        6.69      7.24 o 
  -1   9   4        1.35        3.79      5.82 o 
  -8  10   4        0.46        5.92      7.51 o 
  -7  10   4        5.99        3.64      6.28 o 
  -6  10   4        0.73        1.19      5.71 o 
  -5  10   4        1.20        2.01      5.94 o 
  -4  10   4        0.71        5.25      6.07 o 
   0 -11   5        0.06        5.16      5.00 o 
   1 -11   5        2.92        8.07      6.12 o 
   2 -11   5        0.13        6.86      6.39 o 
   3 -11   5        5.22        4.64      6.92 o 
   4 -11   5        2.28        1.52      6.97 o 
   5 -11   5        0.00        6.85      6.85 o 
   6 -11   5        3.40        4.19      6.86 o 
  -2 -10   5        0.28        2.82      7.95 o 
  -1 -10   5        0.08        4.50      6.82 o 
   0 -10   5       37.07       42.30      6.57 o 
   1 -10   5        8.19        9.47      7.17 o 
   2 -10   5        5.14        1.03      7.12 o 
   3 -10   5       23.85       30.21      7.51 o 
   4 -10   5       19.95       23.36      7.41 o 
   5 -10   5        2.44        7.52      7.52 o 
   6 -10   5        2.00        3.76      6.76 o 
   7 -10   5        0.01        7.22      7.22 o 
  -3  -9   5        0.18        7.64      7.64 o 
  -2  -9   5        0.41        8.72      8.72 o 
  -1  -9   5       12.70       10.22      7.74 o 
   0  -9   5       21.58       32.44      6.18 o 
   1  -9   5        0.16        0.97      6.85 o 
   2  -9   5       10.93       17.02      6.47 o 
   3  -9   5       12.33       15.16      6.84 o 
   4  -9   5       55.38       69.55      9.26 o 
   5  -9   5        4.14        7.56      7.56 o 
   6  -9   5        4.12        2.70      8.21 o 
   7  -9   5        0.43        1.10      7.14 o 
   8  -9   5        2.85        1.07      6.74 o 
  -4  -8   5        3.62        4.01      7.26 o 
  -3  -8   5        0.00       12.25      7.57 o 
  -2  -8   5       20.36       26.80      8.21 o 
  -1  -8   5       15.59       12.73      8.10 o 
   0  -8   5       10.81        8.68      5.08 o 
   1  -8   5        0.54        3.46      6.62 o 
   2  -8   5        0.43        5.55      6.04 o 
   3  -8   5      217.11      222.41     13.11 o 
   4  -8   5      107.10      103.82     10.66 o 
   5  -8   5       20.39       12.89      8.43 o 
   6  -8   5        7.75        0.00      7.52 o 
   7  -8   5       23.26       28.57      8.10 o 
   8  -8   5        5.57        7.36      7.21 o 
  -5  -7   5       14.53       17.59      7.75 o 
  -4  -7   5        7.43        0.55      7.25 o 
  -3  -7   5        1.64        8.18      8.18 o 
  -2  -7   5       22.91       32.81      8.26 o 
  -1  -7   5        0.04        1.73      6.08 o 
   0  -7   5        0.12        3.20      4.15 o 
   1  -7   5        6.69        5.85      5.85 o 
   2  -7   5        9.18        3.47      6.18 o 
   3  -7   5       42.74       41.27      7.27 o 
   4  -7   5       79.05       65.97      8.84 o 
   5  -7   5        2.35       14.79      6.92 o 
   6  -7   5       15.11       11.24      7.74 o 
   7  -7   5       34.36       54.85      7.98 o 
   8  -7   5        0.27        7.39      7.39 o 
  -6  -6   5        1.25        8.38      6.94 o 
  -5  -6   5        6.64        8.76      8.76 o 
  -4  -6   5      226.67      224.05     13.54 o 
  -3  -6   5       10.81        6.33      7.23 o 
  -2  -6   5       48.25       42.99      6.99 o 
  -1  -6   5      103.23      109.84      8.37 o 
   0  -6   5      182.59      208.73      7.02 o 
   1  -6   5      112.94      115.61      8.65 o 
   2  -6   5        2.79        4.91      5.89 o 
   3  -6   5       11.24       25.87      5.86 o 
   4  -6   5       23.38       23.32      6.94 o 
   5  -6   5       10.03       17.87      6.79 o 
   6  -6   5       33.51       55.88      9.15 o 
   7  -6   5        2.57        6.18      7.16 o 
   8  -6   5       11.33       11.26      6.34 o 
  -7  -5   5        1.42        5.48      7.82 o 
  -6  -5   5        7.78       10.19      6.96 o 
  -5  -5   5        0.01        6.50      7.51 o 
  -4  -5   5        5.44        4.89      7.56 o 
  -3  -5   5        0.14        1.18      5.60 o 
  -2  -5   5       47.04       53.75      7.48 o 
  -1  -5   5       27.06       40.71      5.99 o 
   0  -5   5        2.09        6.88      3.40 o 
   1  -5   5      298.88      275.71     10.51 o 
   2  -5   5       59.99       48.01      6.35 o 
   3  -5   5        1.12        5.40      5.66 o 
   4  -5   5       21.08       23.17      6.44 o 
   5  -5   5        1.81        1.31      7.03 o 
   6  -5   5       21.31       18.90      7.65 o 
   7  -5   5       16.87       10.67      7.41 o 
   8  -5   5        0.48        5.03      6.91 o 
  -8  -4   5       13.10       17.37      7.79 o 
  -7  -4   5        0.15        0.00      7.27 o 
  -6  -4   5        0.22        8.51      7.44 o 
  -5  -4   5       32.42       26.86      8.56 o 
  -4  -4   5       52.64       46.79      8.03 o 
  -3  -4   5       79.19       80.09      7.59 o 
  -2  -4   5        1.94       13.99      4.83 o 
  -1  -4   5      756.38      749.40     13.83 o 
   0  -4   5       18.63       19.35      3.77 o 
   1  -4   5      305.74      298.23     10.65 o 
   2  -4   5      704.20      692.52     16.06 o 
   3  -4   5       81.50       69.87      7.28 o 
   4  -4   5       35.85       38.87      7.20 o 
   5  -4   5       19.14       16.20      7.22 o 
   6  -4   5       85.16       88.81     10.80 o 
   7  -4   5       10.67        4.09      6.94 o 
   8  -4   5        2.76        5.49      6.07 o 
  -8  -3   5        1.65        7.45      7.45 o 
  -7  -3   5       11.90        4.07      7.15 o 
  -6  -3   5      163.29      169.69     11.79 o 
  -5  -3   5       32.09       22.38      7.05 o 
  -4  -3   5       42.13       57.69      6.36 o 
  -3  -3   5      334.89      341.69     12.12 o 
  -2  -3   5       35.04       22.82      5.45 o 
  -1  -3   5       95.88      103.01      7.52 o 
   0  -3   5        7.39       14.96      5.05 o 
   1  -3   5       10.70        6.21      5.18 o 
   2  -3   5       42.30       50.61      6.08 o 
   3  -3   5      275.28      256.00     11.45 o 
   4  -3   5       44.66       44.31      7.34 o 
   5  -3   5      152.83      177.03     11.87 o 
   6  -3   5        0.18        0.49      7.72 o 
   7  -3   5        1.90        2.01      6.81 o 
   8  -3   5        0.99        3.93      6.58 o 
  -9  -2   5        1.23        9.95      6.03 o 
  -8  -2   5        4.96       17.27      6.98 o 
  -7  -2   5        0.05        8.12      8.12 o 
  -6  -2   5      106.02       98.76     10.15 o 
  -5  -2   5       99.45      102.34      8.02 o 
  -4  -2   5      184.08      140.34      8.79 o 
  -3  -2   5        3.77       14.06      4.85 o 
  -2  -2   5        0.57        0.80      4.64 o 
  -1  -2   5       96.90       89.54      6.26 o 
   0  -2   5      190.64      185.47      5.79 o 
   1  -2   5        0.95        2.69      5.11 o 
   2  -2   5      244.01      229.29      9.93 o 
   3  -2   5       18.75        7.91      5.93 o 
   4  -2   5       30.14       40.73      7.60 o 
   5  -2   5      305.50      351.76     16.39 o 
   6  -2   5        3.63        7.46      6.16 o 
   7  -2   5       10.55        6.68      7.46 o 
 -10  -1   5       11.38        6.20      6.67 o 
  -9  -1   5        1.46        9.74      7.24 o 
  -8  -1   5       23.96       43.46      8.54 o 
  -7  -1   5        0.17        5.15      7.28 o 
  -6  -1   5      133.48      153.73     10.89 o 
  -5  -1   5       19.03       20.08      6.29 o 
  -4  -1   5        5.74        6.35      5.90 o 
  -3  -1   5     2002.61     1835.98     22.22 o 
  -2  -1   5     2513.11     2356.28     23.94 o 
  -1  -1   5      616.12      665.57     13.76 o 
   0  -1   5      438.42      409.88      7.47 o 
   1  -1   5      405.73      359.09     10.96 o 
   2  -1   5       19.95       20.23      6.01 o 
   3  -1   5        0.14        0.39      5.81 o 
   4  -1   5        5.28       17.32      7.11 o 
   5  -1   5        0.64        2.88      7.95 o 
   6  -1   5        4.83        0.52      7.77 o 
   7  -1   5        0.04        6.78      6.78 o 
 -10   0   5        0.68        1.61      6.80 o 
  -9   0   5        0.68        3.81      7.37 o 
  -8   0   5        0.09        9.06      7.61 o 
  -7   0   5      396.82      461.26     17.34 o 
  -6   0   5       60.28       50.94      7.52 o 
  -5   0   5       23.33       32.22      5.74 o 
  -4   0   5       17.26       14.84      5.18 o 
  -3   0   5       79.05       87.16      6.88 o 
  -2   0   5        6.00       13.74      5.33 o 
  -1   0   5      411.34      432.74     11.71 o 
   0   0   5       93.38       98.36      5.22 o 
   1   0   5        1.96        5.61      4.26 o 
   2   0   5      220.80      231.00     10.56 o 
   3   0   5        2.47        7.47      6.36 o 
   4   0   5        0.04        0.46      7.88 o 
   5   0   5       12.17        7.89      8.08 o 
   6   0   5        0.43        9.52      7.37 o 
 -10   1   5        8.96       13.73      7.83 o 
  -9   1   5        0.11        4.83      7.72 o 
  -8   1   5       14.35       10.75      8.35 o 
  -7   1   5       49.72       51.68      7.85 o 
  -6   1   5      302.27      293.79     12.40 o 
  -5   1   5       43.85       38.07      6.45 o 
  -4   1   5        3.76        7.02      5.07 o 
  -3   1   5      842.11      941.54     17.06 o 
  -2   1   5        3.01       14.44      5.40 o 
  -1   1   5       18.61       23.14      5.47 o 
   0   1   5       34.17       28.72      4.01 o 
   1   1   5      277.65      234.68     10.28 o 
   2   1   5       29.45       26.46      6.58 o 
   3   1   5        1.91        9.20      6.63 o 
   4   1   5       65.33       89.38     10.00 o 
   5   1   5        1.53        7.23      7.23 o 
   6   1   5        0.21        8.99      6.41 o 
 -11   2   5        2.57        2.66      7.03 o 
 -10   2   5        1.76        3.31      7.29 o 
  -9   2   5       75.71       74.32     10.62 o 
  -8   2   5       60.96       84.41      9.25 o 
  -7   2   5        9.91        6.25      6.32 o 
  -6   2   5       12.93       10.39      5.81 o 
  -5   2   5      110.42      106.75      7.61 o 
  -4   2   5      127.40      123.97      8.09 o 
  -3   2   5      264.45      278.34     10.71 o 
  -2   2   5      248.17      238.88      9.88 o 
  -1   2   5       97.30       96.90      7.49 o 
   0   2   5      149.83      168.86      6.24 o 
   1   2   5      173.65      172.20      9.91 o 
   2   2   5        1.28       15.78      5.76 o 
   3   2   5        0.11        7.79      7.79 o 
   4   2   5        3.36        1.62      7.49 o 
   5   2   5        0.02        3.39      7.52 o 
 -11   3   5        0.44        6.48      6.38 o 
 -10   3   5        5.73        0.53      7.67 o 
  -9   3   5        0.04        4.17      8.60 o 
  -8   3   5      113.46      126.89     11.19 o 
  -7   3   5       38.42       32.50      7.26 o 
  -6   3   5       65.96       52.43      6.69 o 
  -5   3   5      104.82      112.22      8.46 o 
  -4   3   5      103.25      109.21      8.96 o 
  -3   3   5       45.15       50.91      6.89 o 
  -2   3   5        2.71        0.00      5.22 o 
  -1   3   5       78.44       71.89      6.76 o 
   0   3   5       11.25        3.81      3.81 o 
   1   3   5       41.70       54.22      8.22 o 
   2   3   5        3.01        7.41      7.35 o 
   3   3   5       31.65       35.41      8.11 o 
   4   3   5        0.76        7.72      7.72 o 
   5   3   5        0.82        2.17      6.15 o 
 -11   4   5        0.08        2.73      5.91 o 
 -10   4   5       33.14       26.83      9.96 o 
  -9   4   5      126.09      147.18     12.32 o 
  -8   4   5        9.84       11.37      7.89 o 
  -7   4   5       10.89       14.93      6.57 o 
  -6   4   5      229.19      262.05     12.71 o 
  -5   4   5      216.76      208.52     10.43 o 
  -4   4   5      361.56      357.63     13.02 o 
  -3   4   5       18.02       16.71      5.30 o 
  -2   4   5        1.80        0.66      5.51 o 
  -1   4   5       52.87       38.69      6.60 o 
   0   4   5        9.84       17.44      4.74 o 
   1   4   5        9.74        3.19      6.80 o 
   2   4   5        4.27        9.64      7.23 o 
   3   4   5        5.83        4.88      7.17 o 
   4   4   5        0.57        8.58      6.68 o 
 -11   5   5        0.07        0.57      7.04 o 
 -10   5   5        1.55        5.44      7.69 o 
  -9   5   5       67.05       85.13      9.56 o 
  -8   5   5       34.36       47.71      9.06 o 
  -7   5   5        4.43        0.46      6.97 o 
  -6   5   5        4.04        3.72      6.85 o 
  -5   5   5       93.18      116.99      9.75 o 
  -4   5   5        3.78       14.49      6.43 o 
  -3   5   5      105.25       98.48      7.70 o 
  -2   5   5       21.85       30.80      6.43 o 
  -1   5   5        2.14        6.37      6.37 o 
   0   5   5       14.21        9.35      9.28 o 
   1   5   5        0.04        9.95      6.50 o 
   2   5   5        4.76       23.23      6.53 o 
   3   5   5        0.65        5.78      7.17 o 
 -11   6   5        3.10        3.20      6.76 o 
 -10   6   5        7.32        2.17      7.64 o 
  -9   6   5       18.09       38.65      8.03 o 
  -8   6   5        5.58        7.41      8.10 o 
  -7   6   5       50.69       56.35      8.61 o 
  -6   6   5       63.41       59.97      9.90 o 
  -5   6   5       26.16       26.79      7.99 o 
  -4   6   5        2.10        9.71      6.26 o 
  -3   6   5        0.51        6.88      6.06 o 
  -2   6   5       68.37       82.91      8.25 o 
  -1   6   5       68.27       70.29      8.86 o 
   0   6   5       18.19       32.24      5.65 o 
   1   6   5        5.46       22.25      7.41 o 
   2   6   5        0.92        6.18      7.14 o 
 -10   7   5        0.86        3.74      7.26 o 
  -9   7   5        0.89        7.85      6.78 o 
  -8   7   5        1.93        0.53      7.38 o 
  -7   7   5       31.94       17.03      8.64 o 
  -6   7   5       23.54       17.99      7.56 o 
  -5   7   5       12.66        4.69      7.43 o 
  -4   7   5       17.73        9.67      6.54 o 
  -3   7   5        5.45        0.43      6.31 o 
  -2   7   5        0.31        3.18      6.64 o 
  -1   7   5       15.77       22.96      7.04 o 
   0   7   5        0.08        0.90      5.02 o 
   1   7   5        1.18        1.01      7.35 o 
 -10   8   5        2.12        5.13      7.41 o 
  -9   8   5        1.00        6.76      7.44 o 
  -8   8   5        0.06        1.55      7.52 o 
  -7   8   5        9.15        1.49      7.31 o 
  -6   8   5        5.44        9.63      6.98 o 
  -5   8   5        0.64       15.61      5.41 o 
  -4   8   5        0.03        2.11      6.48 o 
  -3   8   5        2.68        0.44      6.56 o 
  -2   8   5        0.03        4.29      6.96 o 
  -1   8   5        0.33        4.89      6.62 o 
  -9   9   5        1.02        2.51      6.68 o 
  -8   9   5       19.41       15.55      7.57 o 
  -7   9   5        0.94        7.12      7.12 o 
  -6   9   5        0.75        6.01      6.01 o 
  -5   9   5        0.08        5.80      5.80 o 
  -4   9   5        9.49        0.87      6.76 o 
  -3   9   5        0.03        6.87      5.99 o 
  -2   9   5        0.12        3.71      6.38 o 
  -7  10   5        4.60       11.71      6.12 o 
  -6  10   5        0.13        5.45      5.45 o 
   0 -11   6        9.70        5.23      6.07 o 
   1 -11   6        0.53        4.22      7.14 o 
   2 -11   6       12.62       14.69      6.87 o 
   3 -11   6        1.84        2.63      7.49 o 
   4 -11   6        3.04       13.16      6.72 o 
   5 -11   6        4.83        5.33      6.97 o 
  -2 -10   6        8.13       10.31      7.55 o 
  -1 -10   6        4.23        4.92      6.99 o 
   0 -10   6       45.44       31.97      6.02 o 
   1 -10   6       27.51       16.87      8.52 o 
   2 -10   6       14.07       13.54      7.50 o 
   3 -10   6        5.82       18.33      6.90 o 
   4 -10   6        9.65        9.11      7.86 o 
   5 -10   6       26.21       22.62      7.84 o 
   6 -10   6        0.51        7.26      7.86 o 
  -3  -9   6       45.43       61.59     10.13 o 
  -2  -9   6        2.18        5.49      7.08 o 
  -1  -9   6        0.40        0.53      7.58 o 
   0  -9   6       10.48       14.59     13.34 o 
   1  -9   6        1.09        6.49      7.51 o 
   2  -9   6       73.69       51.65      8.10 o 
   3  -9   6       60.85       62.29      9.14 o 
   4  -9   6       62.30       51.07      9.61 o 
   5  -9   6        0.13        9.31      7.08 o 
   6  -9   6       11.76        2.25      8.39 o 
   7  -9   6        3.21        1.68      8.39 o 
  -4  -8   6        4.14        7.93      7.93 o 
  -3  -8   6        0.48        5.48      7.48 o 
  -2  -8   6       10.88       18.72      7.77 o 
  -1  -8   6       57.76       55.16      8.58 o 
   0  -8   6        2.29        0.10      4.68 o 
   1  -8   6       13.88       20.63      6.88 o 
   2  -8   6        0.32        9.29      6.57 o 
   3  -8   6      174.17      208.67     12.86 o 
   4  -8   6        1.19       15.24      6.82 o 
   5  -8   6        0.90        3.74      7.79 o 
   6  -8   6        0.13        3.31      7.59 o 
   7  -8   6        3.15        8.30      7.75 o 
  -5  -7   6        1.13       16.58      6.91 o 
  -4  -7   6       33.18       36.10      9.05 o 
  -3  -7   6        3.71        2.57      8.19 o 
  -2  -7   6        0.26        8.53      7.31 o 
  -1  -7   6       27.50       27.82      7.38 o 
   0  -7   6       50.49       53.14      6.00 o 
   1  -7   6        1.44        0.38      6.02 o 
   2  -7   6      180.01      226.62     12.45 o 
   3  -7   6      199.72      179.01     12.18 o 
   4  -7   6       97.68      105.30      9.93 o 
   5  -7   6        0.06        4.16      7.39 o 
   6  -7   6       28.19       26.61      8.83 o 
   7  -7   6        5.95        4.36      7.12 o 
   8  -7   6        0.80        8.23      5.86 o 
  -6  -6   6       14.59       17.55      6.34 o 
  -5  -6   6       28.69       29.84      9.07 o 
  -4  -6   6      297.85      281.06     14.70 o 
  -3  -6   6       78.31       79.27      9.47 o 
  -2  -6   6        1.35        2.96      6.06 o 
  -1  -6   6        5.71        6.15      6.15 o 
   0  -6   6       45.43       52.72      5.17 o 
   1  -6   6       34.14       26.20      6.54 o 
   2  -6   6       14.77        8.02      6.42 o 
   3  -6   6       31.08       36.66      7.63 o 
   4  -6   6       16.08       16.84      7.58 o 
   5  -6   6       30.71       23.16      9.20 o 
   6  -6   6       16.14        9.01      7.66 o 
   7  -6   6        6.24       19.80      7.08 o 
   8  -6   6        0.23        4.53      5.86 o 
  -7  -5   6        2.24        3.76      7.82 o 
  -6  -5   6        2.51       10.60      7.05 o 
  -5  -5   6       13.97       25.37      7.37 o 
  -4  -5   6       29.74       28.90      9.06 o 
  -3  -5   6        4.19        0.85      6.30 o 
  -2  -5   6        5.11        4.37      5.73 o 
  -1  -5   6      277.46      267.08     11.47 o 
   0  -5   6       22.37       24.77      4.32 o 
   1  -5   6       30.00       23.98      5.67 o 
   2  -5   6        0.04        6.05      6.05 o 
   3  -5   6       10.50       16.08      6.75 o 
   4  -5   6        0.67        0.95      7.25 o 
   5  -5   6       47.49       54.55      7.78 o 
   6  -5   6       16.94       27.60      7.32 o 
   7  -5   6       25.12       29.47      7.21 o 
  -8  -4   6        0.11        2.09      7.22 o 
  -7  -4   6        4.48       16.45      7.47 o 
  -6  -4   6       10.71       12.02      6.72 o 
  -5  -4   6      456.41      433.54     16.61 o 
  -4  -4   6        0.13        2.42      5.95 o 
  -3  -4   6       74.94       74.88      8.30 o 
  -2  -4   6        8.18        2.57      5.72 o 
  -1  -4   6      799.96      860.03     17.70 o 
   0  -4   6       20.36       11.36      4.03 o 
   1  -4   6      247.07      234.65     10.72 o 
   2  -4   6      103.75      113.15      9.00 o 
   3  -4   6       53.76       54.54      7.49 o 
   4  -4   6        0.47        0.47      6.80 o 
   5  -4   6        4.28        3.39      6.98 o 
   6  -4   6        9.18        4.16      7.95 o 
   7  -4   6        1.01        0.52      6.79 o 
  -9  -3   6        0.00        6.18      6.18 o 
  -8  -3   6        5.90       18.56      6.04 o 
  -7  -3   6       13.85       17.88      8.36 o 
  -6  -3   6       24.58       28.07      8.50 o 
  -5  -3   6       41.32       38.63      8.41 o 
  -4  -3   6       41.41       39.29      6.89 o 
  -3  -3   6        0.77        1.30      5.05 o 
  -2  -3   6        1.82        2.65      4.78 o 
  -1  -3   6       32.75       42.29      5.82 o 
   0  -3   6       27.02       22.83      6.79 o 
   1  -3   6      222.30      200.17      9.93 o 
   2  -3   6      261.45      280.70     12.03 o 
   3  -3   6      214.58      178.82     11.54 o 
   4  -3   6        2.08        7.10      7.17 o 
   5  -3   6       32.69       46.43      8.86 o 
   6  -3   6        0.00        3.64      6.47 o 
   7  -3   6        5.20       13.90      6.96 o 
  -9  -2   6        4.11        7.09      7.56 o 
  -8  -2   6       24.57       26.06      8.50 o 
  -7  -2   6        1.53        4.55      8.11 o 
  -6  -2   6       25.29       21.72      7.89 o 
  -5  -2   6       38.72       33.88      7.37 o 
  -4  -2   6        8.52        0.67      5.25 o 
  -3  -2   6        8.29       10.64      5.91 o 
  -2  -2   6      981.02      980.20     17.89 o 
  -1  -2   6      130.29      149.83      8.56 o 
   0  -2   6       27.31       25.26      4.30 o 
   1  -2   6      242.08      214.78     10.51 o 
   2  -2   6       17.00       14.44      5.72 o 
   3  -2   6       44.37       66.48      7.73 o 
   4  -2   6      144.97      145.67     11.67 o 
   5  -2   6       26.31        7.03      8.25 o 
   6  -2   6        3.96        7.27      7.27 o 
   7  -2   6        0.10        1.04      7.10 o 
 -10  -1   6        1.21        1.07      7.12 o 
  -9  -1   6       11.68        2.23      7.91 o 
  -8  -1   6       37.56       25.83      8.20 o 
  -7  -1   6       48.03       66.09      9.33 o 
  -6  -1   6      414.38      390.16     15.77 o 
  -5  -1   6      390.46      384.42     14.18 o 
  -4  -1   6       29.32       46.72      6.47 o 
  -3  -1   6        1.54        0.90      5.45 o 
  -2  -1   6        5.38        9.93      5.90 o 
  -1  -1   6      205.00      245.17     10.07 o 
   0  -1   6      107.80      101.11      5.64 o 
   1  -1   6       20.78       23.46      6.45 o 
   2  -1   6        2.09       14.89      5.34 o 
   3  -1   6       22.42       10.59      6.98 o 
   4  -1   6      108.48       88.24     10.90 o 
   5  -1   6        2.68        5.73      7.72 o 
   6  -1   6       32.77       29.99      9.21 o 
 -10   0   6        0.01        1.14      6.88 o 
  -9   0   6       19.26       27.44      7.38 o 
  -8   0   6        0.18        2.08      7.05 o 
  -7   0   6       32.98       18.29      7.93 o 
  -6   0   6       11.09       10.21      7.48 o 
  -5   0   6       59.31       54.69      7.28 o 
  -4   0   6       15.59       23.68      5.73 o 
  -3   0   6      434.70      463.34     13.75 o 
  -2   0   6      757.92      684.01     16.12 o 
  -1   0   6       14.41       17.86      5.62 o 
   0   0   6        4.28       12.21      5.02 o 
   1   0   6      121.42      109.97      8.50 o 
   2   0   6        6.34        3.14      5.88 o 
   3   0   6       41.49       41.34      8.84 o 
   4   0   6       52.99       47.43      8.62 o 
   5   0   6        7.74        2.23      7.89 o 
   6   0   6        5.36       19.59      6.99 o 
 -10   1   6        0.94        7.82      7.82 o 
  -9   1   6       13.60        7.17      8.00 o 
  -8   1   6        2.55        5.09      7.95 o 
  -7   1   6      102.68       96.56     10.43 o 
  -6   1   6       35.78       42.90      7.65 o 
  -5   1   6        1.08        1.03      5.45 o 
  -4   1   6        2.31        1.94      5.12 o 
  -3   1   6     1963.57     1656.89     24.09 o 
  -2   1   6      153.76      186.23     10.12 o 
  -1   1   6      122.32      136.41      7.99 o 
   0   1   6       12.91       14.66      3.96 o 
   1   1   6       20.72       20.02      6.48 o 
   2   1   6        0.33        2.60      6.82 o 
   3   1   6       11.49       18.72      7.25 o 
   4   1   6        4.12        7.10      7.47 o 
   5   1   6        3.03        7.95      7.95 o 
 -11   2   6        1.28        3.28      7.10 o 
 -10   2   6        0.55        5.65      7.18 o 
  -9   2   6       68.61       94.26     11.14 o 
  -8   2   6       72.25       68.43     10.18 o 
  -7   2   6        5.66        1.79      7.51 o 
  -6   2   6       36.07       26.50      6.68 o 
  -5   2   6        1.06        4.25      5.07 o 
  -4   2   6        6.33        9.40      5.81 o 
  -3   2   6      489.57      560.45     15.67 o 
  -2   2   6        0.21        1.92      4.97 o 
  -1   2   6        6.26       16.15      4.81 o 
   0   2   6       72.97       66.38      5.28 o 
   1   2   6       38.00       54.22      8.08 o 
   2   2   6        0.04       12.25      6.47 o 
   3   2   6       19.27       19.93      9.04 o 
   4   2   6        7.82       10.07      7.98 o 
   5   2   6       12.92       22.60      7.61 o 
 -11   3   6        8.25       18.76      7.94 o 
 -10   3   6       31.55       48.97      8.56 o 
  -9   3   6        2.48       15.61      7.36 o 
  -8   3   6       16.46       29.68      8.59 o 
  -7   3   6       24.36       17.41      7.08 o 
  -6   3   6       17.22       26.29      7.07 o 
  -5   3   6       26.56       17.26      6.32 o 
  -4   3   6      205.46      216.59     10.89 o 
  -3   3   6       58.02       67.87      6.66 o 
  -2   3   6       20.63       17.15      6.20 o 
  -1   3   6       62.08       63.22      7.22 o 
   0   3   6      102.16      117.59      7.03 o 
   1   3   6        2.38       16.00      6.72 o 
   2   3   6        4.21        4.59      7.02 o 
   3   3   6        3.99        8.79      6.50 o 
   4   3   6        1.34        5.49      7.19 o 
 -11   4   6        0.89       11.59      7.21 o 
 -10   4   6       67.52       62.49      9.94 o 
  -9   4   6        3.78       10.15      7.67 o 
  -8   4   6       15.40       10.46      8.56 o 
  -7   4   6       21.66       16.40      7.93 o 
  -6   4   6        1.96        6.74      6.68 o 
  -5   4   6        6.27        7.07      7.07 o 
  -4   4   6       12.07       19.90      7.18 o 
  -3   4   6       36.71       38.31      6.68 o 
  -2   4   6        2.16        3.70      5.55 o 
  -1   4   6       12.35        0.84      6.29 o 
   0   4   6       47.90       56.79     10.12 o 
   1   4   6        8.21        4.00      7.38 o 
   2   4   6        4.47        5.90      7.75 o 
   3   4   6        0.04        1.61      7.49 o 
 -11   5   6        6.28        1.61      7.46 o 
 -10   5   6        0.18        2.23      8.12 o 
  -9   5   6       28.38        6.41      9.42 o 
  -8   5   6       29.35       23.19      8.82 o 
  -7   5   6       87.92      106.21     10.30 o 
  -6   5   6        5.38        6.68      7.19 o 
  -5   5   6        9.99       27.07      7.40 o 
  -4   5   6       31.40       21.73      7.24 o 
  -3   5   6        6.76       10.20      6.09 o 
  -2   5   6        6.23        4.95      6.51 o 
  -1   5   6       18.88       17.50      7.06 o 
   0   5   6       38.45       41.88      6.28 o 
   1   5   6        1.16        1.07      8.19 o 
   2   5   6       11.28        6.88      7.59 o 
 -11   6   6        0.39        4.76      6.79 o 
 -10   6   6        2.30        1.10      8.18 o 
  -9   6   6        1.50        8.76      8.76 o 
  -8   6   6        0.34        7.16      7.16 o 
  -7   6   6       16.89        7.31      7.99 o 
  -6   6   6        3.64        3.69      7.37 o 
  -5   6   6       27.10       17.97      7.74 o 
  -4   6   6       35.28       56.77      8.22 o 
  -3   6   6       22.63       27.87      6.95 o 
  -2   6   6        3.44        9.00      5.46 o 
  -1   6   6        0.03        9.24      6.19 o 
   0   6   6       10.65        6.69      5.04 o 
   1   6   6        0.02        7.28      7.28 o 
 -10   7   6        0.15        0.51      7.52 o 
  -9   7   6        0.68        8.47      7.10 o 
  -8   7   6        0.97        1.54      7.33 o 
  -7   7   6        0.51        4.48      7.83 o 
  -6   7   6        0.01        2.80      7.06 o 
  -5   7   6        0.19        3.55      6.25 o 
  -4   7   6        6.94        1.73      6.94 o 
  -3   7   6        0.00        1.33      6.18 o 
  -2   7   6        3.18        5.75      6.72 o 
  -1   7   6       22.75       24.92      8.11 o 
   0   7   6        2.75        1.70      4.62 o 
 -10   8   6        1.41       10.67      6.53 o 
  -9   8   6        0.01        1.55      7.65 o 
  -8   8   6        1.73        5.58      6.78 o 
  -7   8   6        7.32        1.94      7.46 o 
  -6   8   6        0.17        2.29      6.96 o 
  -5   8   6        7.94       15.66      5.84 o 
  -4   8   6        0.15        0.88      5.89 o 
  -3   8   6        0.44        1.85      5.50 o 
  -2   8   6        6.76        1.88      6.25 o 
  -8   9   6       14.05       15.19      7.28 o 
  -7   9   6        0.01        8.96      6.06 o 
  -6   9   6        2.96        0.85      5.99 o 
  -5   9   6        0.00        4.60      5.84 o 
  -4   9   6        2.76        0.00      5.30 o 
   1 -11   7        1.22        6.75      6.75 o 
   2 -11   7        5.48        6.33      6.58 o 
   3 -11   7        1.50        0.00      6.50 o 
   4 -11   7        3.42        6.48      6.98 o 
  -1 -10   7        1.89       11.82      7.16 o 
   0 -10   7        4.91        0.41      8.31 o 
   1 -10   7        7.88        8.04      6.50 o 
   2 -10   7        0.60        0.00      7.31 o 
   3 -10   7        0.14        3.83      6.99 o 
   4 -10   7        0.04        8.04      8.04 o 
   5 -10   7        1.46        2.30      7.97 o 
   6 -10   7       16.48       15.47      7.76 o 
  -3  -9   7       41.35       21.18      8.57 o 
  -2  -9   7        9.55        7.59      7.32 o 
  -1  -9   7       32.17       28.40      8.07 o 
   0  -9   7        0.89        3.46      5.12 o 
   1  -9   7       34.82       41.82      8.11 o 
   2  -9   7       64.25       65.91      9.92 o 
   3  -9   7        0.85        3.80      7.29 o 
   4  -9   7        6.91        1.71      6.98 o 
   5  -9   7        0.23        8.70      7.57 o 
   6  -9   7        0.03        1.18      7.63 o 
  -4  -8   7        1.89        7.13      7.33 o 
  -3  -8   7       62.13       65.58      8.63 o 
  -2  -8   7        3.01       10.00      6.88 o 
  -1  -8   7       74.80       98.23      9.40 o 
   0  -8   7       24.02       15.77      5.72 o 
   1  -8   7       84.68       72.68     10.47 o 
   2  -8   7       24.20       24.75      7.84 o 
   3  -8   7       38.72       34.18      8.75 o 
   4  -8   7       13.58        7.74      8.58 o 
   5  -8   7        0.12        5.18      6.69 o 
   6  -8   7        4.72       10.44      7.77 o 
   7  -8   7        2.20       11.11      7.10 o 
  -5  -7   7        0.62        7.41      7.41 o 
  -4  -7   7       52.41       39.27      9.25 o 
  -3  -7   7       15.67       13.91      7.17 o 
  -2  -7   7       15.14       24.06      7.23 o 
  -1  -7   7       11.55        2.83      8.29 o 
   0  -7   7       10.61       12.10      8.28 o 
   1  -7   7        4.56       17.10      6.51 o 
   2  -7   7       70.09       54.59      9.15 o 
   3  -7   7       17.66       31.36      7.86 o 
   4  -7   7        9.84       23.58      8.44 o 
   5  -7   7        0.05        2.23      7.40 o 
   6  -7   7        0.34       13.05      7.35 o 
   7  -7   7        0.91        6.60      7.46 o 
  -6  -6   7        2.04        4.36      6.89 o 
  -5  -6   7       89.42       84.95      9.78 o 
  -4  -6   7       38.83       39.81      8.83 o 
  -3  -6   7        5.19        7.79      7.79 o 
  -2  -6   7       28.21        8.09      7.95 o 
  -1  -6   7       18.48       14.12      6.90 o 
   0  -6   7       42.43       43.58      8.66 o 
   1  -6   7       53.33       38.46      8.23 o 
   2  -6   7      168.39      181.13     11.42 o 
   3  -6   7       71.08       87.93      9.86 o 
   4  -6   7        2.34        5.17      7.99 o 
   5  -6   7        7.09        8.19      8.19 o 
   6  -6   7        7.54       16.69      7.09 o 
   7  -6   7        7.12        2.67      6.87 o 
  -7  -5   7        0.59        6.98      6.98 o 
  -6  -5   7        3.84        6.94      7.17 o 
  -5  -5   7       41.83       50.82      9.55 o 
  -4  -5   7        4.16        1.88      7.34 o 
  -3  -5   7       21.46       18.70      7.24 o 
  -2  -5   7        2.45       23.16      7.40 o 
  -1  -5   7        6.83        1.21      6.20 o 
   0  -5   7       88.39       86.38      8.05 o 
   1  -5   7        4.62       12.66      6.20 o 
   2  -5   7       64.01       64.98      8.25 o 
   3  -5   7       60.78       43.71      8.26 o 
   4  -5   7       39.37       64.26      9.45 o 
   5  -5   7        1.31        0.51      7.23 o 
   6  -5   7        0.00        2.76      6.56 o 
   7  -5   7        1.10        1.56      6.12 o 
  -8  -4   7        3.56        4.25      6.30 o 
  -7  -4   7        5.63        3.22      7.76 o 
  -6  -4   7        0.88        4.62      6.75 o 
  -5  -4   7      511.81      532.63     18.72 o 
  -4  -4   7        3.57        0.40      6.71 o 
  -3  -4   7        2.96        0.40      6.88 o 
  -2  -4   7       82.92      106.93      8.76 o 
  -1  -4   7       53.91       61.69      7.84 o 
   0  -4   7       23.38       21.29      4.33 o 
   1  -4   7        4.23       12.57      5.72 o 
   2  -4   7      106.63       97.12      9.12 o 
   3  -4   7       15.89       22.61      7.74 o 
   4  -4   7       37.14       24.43      8.14 o 
   5  -4   7        0.00        8.45      7.09 o 
   6  -4   7       13.26       20.46      7.52 o 
   7  -4   7        1.86        2.57      6.64 o 
  -8  -3   7        0.16        7.97      7.97 o 
  -7  -3   7        3.50       10.02      7.36 o 
  -6  -3   7        3.85        6.88      6.95 o 
  -5  -3   7       33.69       36.64      8.81 o 
  -4  -3   7        0.42        5.61      6.36 o 
  -3  -3   7       74.52       89.59      8.04 o 
  -2  -3   7       73.30       94.42      8.49 o 
  -1  -3   7       30.14       47.00      6.98 o 
   0  -3   7       17.75       17.99      4.18 o 
   1  -3   7       76.41       85.71      8.44 o 
   2  -3   7        1.75        4.65      6.87 o 
   3  -3   7       10.07       22.07      7.58 o 
   4  -3   7        0.62        5.00      6.76 o 
   5  -3   7        0.31        4.24      8.16 o 
   6  -3   7        3.56        0.54      6.32 o 
  -9  -2   7        0.11        5.67      7.26 o 
  -8  -2   7        0.14       13.12      7.38 o 
  -7  -2   7       58.24       51.12      9.39 o 
  -6  -2   7       50.92       61.14      9.52 o 
  -5  -2   7       13.98       17.93      7.17 o 
  -4  -2   7        0.61        3.54      6.00 o 
  -3  -2   7       96.82       95.49      8.47 o 
  -2  -2   7       78.21       74.85      7.91 o 
  -1  -2   7      122.21      103.63      8.04 o 
   0  -2   7        2.97        8.03      4.32 o 
   1  -2   7       73.07       70.99      8.05 o 
   2  -2   7       26.36       46.29      7.39 o 
   3  -2   7        1.61        2.79      7.31 o 
   4  -2   7        0.12        2.54      7.36 o 
   5  -2   7       19.84       14.39      8.30 o 
   6  -2   7        9.96       19.07      7.12 o 
 -10  -1   7        0.11        9.46      6.49 o 
  -9  -1   7       16.15       19.78      8.53 o 
  -8  -1   7        8.94       16.40      8.06 o 
  -7  -1   7        4.89        1.54      7.80 o 
  -6  -1   7      109.64      117.06     10.91 o 
  -5  -1   7        4.11       11.28      6.18 o 
  -4  -1   7       36.57       43.29      6.94 o 
  -3  -1   7        2.12       11.67      6.59 o 
  -2  -1   7       59.53       59.81      7.22 o 
  -1  -1   7      278.85      310.61     12.63 o 
   0  -1   7       51.76       45.56      5.31 o 
   1  -1   7        2.80        4.67      5.76 o 
   2  -1   7       24.79       11.25      6.46 o 
   3  -1   7        5.59        2.88      8.16 o 
   4  -1   7       19.69       36.76      8.52 o 
   5  -1   7        0.09        8.76      7.07 o 
   6  -1   7        5.70        8.47      6.94 o 
 -10   0   7        0.25       10.37      6.75 o 
  -9   0   7        4.82        6.38      7.90 o 
  -8   0   7       10.03        8.41      8.41 o 
  -7   0   7        6.99       14.54      8.15 o 
  -6   0   7      102.08      120.89     10.54 o 
  -5   0   7       55.45       63.96      7.85 o 
  -4   0   7       16.70       22.20      6.55 o 
  -3   0   7      111.54      140.48      9.35 o 
  -2   0   7      297.14      345.58     13.06 o 
  -1   0   7       20.03       12.09      6.63 o 
   0   0   7       21.68       33.05      4.86 o 
   1   0   7       97.11       89.92      9.27 o 
   2   0   7       18.02       27.37      8.04 o 
   3   0   7        0.21        8.10      8.10 o 
   4   0   7        4.43        1.11      7.64 o 
   5   0   7        2.69        0.55      7.73 o 
 -10   1   7        1.24        1.16      6.52 o 
  -9   1   7        3.48        0.00      8.42 o 
  -8   1   7       38.42       39.77      9.44 o 
  -7   1   7       88.11       90.81     10.59 o 
  -6   1   7       19.35       28.07      7.23 o 
  -5   1   7        2.30        0.78      6.15 o 
  -4   1   7       15.37       19.02      6.48 o 
  -3   1   7       64.78       85.91      8.14 o 
  -2   1   7        0.13        2.87      6.30 o 
  -1   1   7       13.70       28.25      6.61 o 
   0   1   7        4.68        2.38      5.46 o 
   1   1   7       14.45        9.99      6.84 o 
   2   1   7       48.24       46.38      8.28 o 
   3   1   7        0.70        4.30      7.36 o 
   4   1   7        1.36        0.58      7.39 o 
 -10   2   7        0.14        8.91      8.91 o 
  -9   2   7        3.92        8.26      8.26 o 
  -8   2   7        0.09        1.02      7.37 o 
  -7   2   7       34.05       30.79      9.48 o 
  -6   2   7       17.43       14.02      6.49 o 
  -5   2   7        5.60       15.77      6.68 o 
  -4   2   7      106.14      117.40      9.61 o 
  -3   2   7      201.68      167.70     10.84 o 
  -2   2   7      127.75      119.98      8.80 o 
  -1   2   7        0.86        3.88      6.92 o 
   0   2   7        0.31        1.39      4.68 o 
   1   2   7        0.07        0.00      7.26 o 
   2   2   7       13.24       19.29      7.59 o 
   3   2   7        0.00       15.59      7.07 o 
   4   2   7        0.00        1.15      7.34 o 
 -11   3   7        6.18        9.53      7.33 o 
 -10   3   7        4.58       14.39      7.85 o 
  -9   3   7        3.01        6.69      8.41 o 
  -8   3   7        2.70        8.38      8.25 o 
  -7   3   7       14.72        8.04      8.04 o 
  -6   3   7       43.84       35.61      7.84 o 
  -5   3   7       66.19       53.26      8.20 o 
  -4   3   7        9.92        2.00      6.88 o 
  -3   3   7        0.53        6.30      6.30 o 
  -2   3   7        0.10        1.98      5.96 o 
  -1   3   7        4.43        5.29      7.30 o 
   0   3   7        0.89        4.67      5.73 o 
   1   3   7        0.33        0.43      6.42 o 
   2   3   7        0.79        2.69      7.31 o 
   3   3   7        0.31        7.20      7.20 o 
 -11   4   7        4.31        9.40      6.77 o 
 -10   4   7       19.88       14.75      8.79 o 
  -9   4   7        2.29        8.26      7.82 o 
  -8   4   7        1.20        2.08      7.95 o 
  -7   4   7        1.02        1.45      7.80 o 
  -6   4   7       29.70       24.78      8.39 o 
  -5   4   7      142.07      176.39     11.41 o 
  -4   4   7        8.17        8.39      7.00 o 
  -3   4   7       61.64       60.96      8.67 o 
  -2   4   7        2.00        2.97      7.01 o 
  -1   4   7        0.72       17.35      6.24 o 
   0   4   7        2.07        9.02      5.98 o 
   1   4   7        7.82       16.48      7.15 o 
   2   4   7        4.71       13.61      6.41 o 
 -11   5   7        6.39        7.36      7.36 o 
 -10   5   7        7.44        5.56      7.72 o 
  -9   5   7        6.55        7.14      7.92 o 
  -8   5   7        0.39        4.19      7.75 o 
  -7   5   7        0.96        9.50      7.65 o 
  -6   5   7        0.14        3.77      7.54 o 
  -5   5   7        0.02        1.83      7.27 o 
  -4   5   7      206.45      173.59     12.02 o 
  -3   5   7       24.40       23.06      7.34 o 
  -2   5   7       24.94       45.20      7.87 o 
  -1   5   7        8.20        5.36      7.28 o 
   0   5   7        0.36        2.60      4.90 o 
   1   5   7        1.43        9.02      6.73 o 
 -10   6   7        4.56        7.57      7.94 o 
  -9   6   7        5.94        1.63      8.19 o 
  -8   6   7       14.76        7.87      8.46 o 
  -7   6   7        0.08        4.55      7.33 o 
  -6   6   7        2.69       12.42      7.55 o 
  -5   6   7        7.36        5.92      8.21 o 
  -4   6   7        4.47        4.46      6.35 o 
  -3   6   7       10.79        1.38      7.54 o 
  -2   6   7        9.00       12.08      6.68 o 
  -1   6   7        0.28        6.62      6.62 o 
   0   6   7        2.65        5.01      4.18 o 
 -10   7   7        1.61        6.26      7.22 o 
  -9   7   7        0.21        6.84      7.50 o 
  -8   7   7        0.01        2.04      7.08 o 
  -7   7   7        7.47        4.96      8.01 o 
  -6   7   7       28.20       28.24      7.81 o 
  -5   7   7       16.57       32.19      6.91 o 
  -4   7   7       20.55        3.65      6.53 o 
  -3   7   7        1.12        7.98      6.49 o 
  -2   7   7        0.17        0.00      6.97 o 
  -1   7   7       19.57       10.77      6.97 o 
  -9   8   7        0.17        0.51      6.94 o 
  -8   8   7        0.30        0.99      6.74 o 
  -7   8   7        0.71        5.61      6.63 o 
  -6   8   7        2.32        2.70      6.78 o 
  -5   8   7        8.43        8.35      6.12 o 
  -4   8   7        0.44        1.79      6.37 o 
  -3   8   7        0.06        4.61      6.29 o 
  -1 -10   8        0.26        8.00      6.63 o 
   0 -10   8        4.16        0.73      5.11 o 
   1 -10   8        0.31        6.57      6.57 o 
   2 -10   8        0.44        3.90      7.45 o 
   3 -10   8        2.60        4.51      7.55 o 
   4 -10   8        3.25        7.57      7.57 o 
  -3  -9   8        0.75       10.70      6.62 o 
  -2  -9   8       17.54       24.04      8.15 o 
  -1  -9   8        5.62        2.20      8.10 o 
   0  -9   8       11.17        8.62      5.34 o 
   1  -9   8       20.94       19.79      7.82 o 
   2  -9   8        5.22        5.56      7.56 o 
   3  -9   8       16.58       17.83      8.37 o 
   4  -9   8        1.51        2.39      7.59 o 
   5  -9   8        1.75        2.96      7.28 o 
  -4  -8   8        2.40        6.53      8.23 o 
  -3  -8   8       52.91       47.15      8.75 o 
  -2  -8   8        2.71       14.62      7.94 o 
  -1  -8   8        0.19        1.05      7.66 o 
   0  -8   8        2.09        6.11      5.10 o 
   1  -8   8        7.37        0.52      7.48 o 
   2  -8   8       58.57       56.95     10.33 o 
   3  -8   8        7.88       21.61      7.80 o 
   4  -8   8       10.28       15.85      7.01 o 
   5  -8   8        0.75        4.78      7.06 o 
   6  -8   8        4.42        6.41      7.53 o 
  -5  -7   8        4.49       15.84      7.20 o 
  -4  -7   8        4.70        4.35      7.56 o 
  -3  -7   8        0.97        2.15      8.07 o 
  -2  -7   8        6.09        8.16      8.16 o 
  -1  -7   8        3.94        2.54      7.68 o 
   0  -7   8       21.46       30.10      5.53 o 
   1  -7   8       55.12       53.21      9.42 o 
   2  -7   8        0.06        6.86      7.13 o 
   3  -7   8       18.31       33.78      7.22 o 
   4  -7   8        5.13        5.21      8.98 o 
   5  -7   8        9.43        1.16      8.24 o 
   6  -7   8        2.11        5.17      7.40 o 
  -6  -6   8        0.46        6.90      6.90 o 
  -5  -6   8       87.97       63.96     10.82 o 
  -4  -6   8       34.01       17.00      8.47 o 
  -3  -6   8        5.81        1.49      7.55 o 
  -2  -6   8        0.81        4.85      8.11 o 
  -1  -6   8        0.25        1.42      7.81 o 
   0  -6   8       11.35        6.85      5.34 o 
   1  -6   8       15.55        2.40      8.87 o 
   2  -6   8       10.69       19.92      7.99 o 
   3  -6   8        2.70        1.63      7.62 o 
   4  -6   8        2.20        2.23      7.62 o 
   5  -6   8       20.33       21.59      8.86 o 
   6  -6   8        0.01        9.06      6.48 o 
  -7  -5   8        4.43       19.56      7.54 o 
  -6  -5   8       11.76       19.74      6.99 o 
  -5  -5   8        1.65        3.16      8.22 o 
  -4  -5   8        5.43        9.57      7.45 o 
  -3  -5   8       68.90       75.90      9.38 o 
  -2  -5   8       44.34       65.24      8.80 o 
  -1  -5   8       45.16       26.36      8.19 o 
   0  -5   8        2.34        2.84      8.55 o 
   1  -5   8       18.09       29.08      8.53 o 
   2  -5   8        3.80        7.45      8.01 o 
   3  -5   8        0.52        7.99      7.99 o 
   4  -5   8        7.41        8.29      7.57 o 
   5  -5   8        0.54        0.00      7.99 o 
   6  -5   8        0.87        7.71      6.67 o 
  -8  -4   8        0.23        2.15      6.96 o 
  -7  -4   8        0.03        6.66      6.78 o 
  -6  -4   8       46.61       35.62      9.17 o 
  -5  -4   8       11.54        9.19      8.32 o 
  -4  -4   8        0.85       18.11      7.11 o 
  -3  -4   8        2.21        9.40      6.71 o 
  -2  -4   8       33.63       24.46      7.78 o 
  -1  -4   8      130.54      154.25     11.20 o 
   0  -4   8       34.22       31.06      5.43 o 
   1  -4   8       74.98       81.19      9.52 o 
   2  -4   8        0.82        2.43      7.03 o 
   3  -4   8        0.73        1.01      6.70 o 
   4  -4   8       15.27       27.80      8.26 o 
   5  -4   8        0.01        2.22      7.29 o 
   6  -4   8        0.03        4.81      7.17 o 
  -8  -3   8        1.14        1.70      6.71 o 
  -7  -3   8       12.72        1.15      8.36 o 
  -6  -3   8        1.71        7.95      8.15 o 
  -5  -3   8       28.33       27.04      9.25 o 
  -4  -3   8       40.92       53.66      8.16 o 
  -3  -3   8      198.85      167.54     11.49 o 
  -2  -3   8       19.41       13.99      6.58 o 
  -1  -3   8        1.41        2.06      5.82 o 
   0  -3   8        8.28        1.92      4.82 o 
   1  -3   8        4.45       16.68      6.84 o 
   2  -3   8       15.29        8.20      7.43 o 
   3  -3   8        2.90        8.76      7.63 o 
   4  -3   8       56.75       54.20     10.40 o 
   5  -3   8        0.43        1.62      6.78 o 
   6  -3   8        0.26        4.72      6.19 o 
  -9  -2   8        2.60        7.48      7.48 o 
  -8  -2   8        5.77        8.40      7.10 o 
  -7  -2   8        7.91        8.68      8.68 o 
  -6  -2   8       17.56       10.70      9.90 o 
  -5  -2   8       39.88       52.88      9.14 o 
  -4  -2   8        2.70        5.88      6.46 o 
  -3  -2   8       52.68       59.91      8.09 o 
  -2  -2   8       52.50       51.15      7.46 o 
  -1  -2   8       10.00       10.73      7.63 o 
   0  -2   8        4.28        2.07      6.65 o 
   1  -2   8        0.29        5.91      6.40 o 
   2  -2   8       28.04       32.03      8.04 o 
   3  -2   8        0.26       13.51      7.57 o 
   4  -2   8       44.88       59.31      9.45 o 
   5  -2   8        0.12       12.00      7.14 o 
  -9  -1   8        1.06        3.05      7.61 o 
  -8  -1   8        0.78        6.58      7.38 o 
  -7  -1   8        9.13       14.56      9.04 o 
  -6  -1   8        0.24        2.56      8.81 o 
  -5  -1   8        8.32       28.63      7.36 o 
  -4  -1   8       99.86      117.82     10.01 o 
  -3  -1   8      143.03      155.50     10.81 o 
  -2  -1   8       25.03        9.35      7.25 o 
  -1  -1   8       31.69       30.34      7.10 o 
   0  -1   8        7.38        3.16      5.06 o 
   1  -1   8        0.21        4.54      6.89 o 
   2  -1   8        4.12        1.50      7.77 o 
   3  -1   8       26.48       44.23      9.65 o 
   4  -1   8        1.46        5.63      7.56 o 
   5  -1   8        1.13        3.88      6.88 o 
 -10   0   8        1.98        7.32      7.32 o 
  -9   0   8        0.42        0.00      6.93 o 
  -8   0   8       15.94        9.88      8.77 o 
  -7   0   8        2.80       15.16      8.48 o 
  -6   0   8        9.91       18.85      7.12 o 
  -5   0   8        9.56       12.26      6.83 o 
  -4   0   8        7.72        6.69      6.69 o 
  -3   0   8       84.56      108.14      9.54 o 
  -2   0   8       51.50       48.70      8.64 o 
  -1   0   8       50.63       46.57      8.12 o 
   0   0   8        0.10        5.01      6.27 o 
   1   0   8        8.76        2.34      7.09 o 
   2   0   8        4.13        5.10      8.03 o 
   3   0   8        4.59        8.31      7.45 o 
   4   0   8        0.01        7.53      7.53 o 
 -10   1   8        0.06        7.80      7.80 o 
  -9   1   8        1.58        7.75      7.62 o 
  -8   1   8        4.23        0.56      8.69 o 
  -7   1   8       21.97       31.11      8.45 o 
  -6   1   8        0.10        7.78      7.49 o 
  -5   1   8        7.86       13.49      7.10 o 
  -4   1   8       63.07       55.77      8.91 o 
  -3   1   8        3.24       14.93      6.95 o 
  -2   1   8       96.00       95.62      9.16 o 
  -1   1   8        0.82       17.35      6.70 o 
   0   1   8       70.39       70.51      6.64 o 
   1   1   8        0.02        7.41      7.41 o 
   2   1   8        4.38        9.13      7.04 o 
   3   1   8        0.19       10.18      6.02 o 
   4   1   8        0.01        4.47      7.68 o 
 -10   2   8        2.41        7.67      8.49 o 
  -9   2   8        9.99        3.54      8.49 o 
  -8   2   8        1.84        8.63      8.63 o 
  -7   2   8       13.66        5.69      7.98 o 
  -6   2   8       13.32       19.26      7.93 o 
  -5   2   8       11.45        5.44      7.58 o 
  -4   2   8        6.35        3.04      7.10 o 
  -3   2   8      125.19      117.23     10.26 o 
  -2   2   8        1.74       11.49      5.93 o 
  -1   2   8        1.58       13.34      6.83 o 
   0   2   8       43.85       36.56      5.62 o 
   1   2   8        4.81       15.64      6.91 o 
   2   2   8        7.18       11.67      6.88 o 
   3   2   8        0.24        5.58      6.80 o 
 -10   3   8        3.23        4.09      7.53 o 
  -9   3   8        4.72        0.57      8.88 o 
  -8   3   8        0.67        8.85      8.85 o 
  -7   3   8        5.11        7.66      7.66 o 
  -6   3   8       11.56        9.20      8.25 o 
  -5   3   8        2.25       11.50      6.75 o 
  -4   3   8        3.12        5.73      8.04 o 
  -3   3   8        0.40        5.24      6.67 o 
  -2   3   8        4.62        5.35      7.17 o 
  -1   3   8       14.10       16.08      7.41 o 
   0   3   8       10.53        2.77      5.54 o 
   1   3   8        7.26       16.22      6.38 o 
   2   3   8        9.58       16.56      7.88 o 
 -10   4   8        5.22       10.80      8.30 o 
  -9   4   8       14.06       18.06      7.52 o 
  -8   4   8        0.14        2.72      7.65 o 
  -7   4   8       43.90       67.58      9.76 o 
  -6   4   8        3.89        6.38      7.20 o 
  -5   4   8        6.51        3.31      7.29 o 
  -4   4   8       36.27       27.69      7.96 o 
  -3   4   8       44.30       39.87      8.74 o 
  -2   4   8        1.95        7.69      7.69 o 
  -1   4   8        6.34       23.49      6.99 o 
   0   4   8        0.73        1.05      5.01 o 
   1   4   8        0.01        7.78      7.78 o 
 -10   5   8        0.57        8.23      8.23 o 
  -9   5   8        1.90       11.63      7.10 o 
  -8   5   8        0.37        8.40      8.40 o 
  -7   5   8        9.54       12.39      7.33 o 
  -6   5   8        0.75        3.92      7.59 o 
  -5   5   8       37.09       30.69      8.47 o 
  -4   5   8        5.96       12.49      6.97 o 
  -3   5   8       42.36       33.86      9.08 o 
  -2   5   8        1.18        0.98      6.39 o 
  -1   5   8        6.76       16.97      6.72 o 
   0   5   8        0.06        0.86      4.53 o 
 -10   6   8        1.57        3.16      7.60 o 
  -9   6   8        5.07       11.24      7.03 o 
  -8   6   8        7.54        4.22      7.77 o 
  -7   6   8        3.89        4.55      7.29 o 
  -6   6   8       16.07       11.64      7.51 o 
  -5   6   8        6.21        7.07      6.86 o 
  -4   6   8       16.57       15.48      7.05 o 
  -3   6   8        0.61        6.51      6.51 o 
  -2   6   8        8.48        1.52      7.54 o 
  -1   6   8        0.01        3.00      6.67 o 
  -9   7   8        0.63        4.05      7.24 o 
  -8   7   8        6.87        2.52      7.45 o 
  -7   7   8        0.22        0.48      6.84 o 
  -6   7   8        0.24        2.34      6.90 o 
  -5   7   8       26.75       21.09      6.12 o 
  -4   7   8        7.36        0.95      6.83 o 
  -3   7   8        0.00        6.51      6.51 o 
  -7   8   8        0.23        6.65      6.65 o 
  -6   8   8        4.74        2.59      6.18 o 
   0 -10   9        0.65        4.91      4.91 o 
   1 -10   9        7.82        6.13      6.70 o 
   2 -10   9        2.03        5.69      7.80 o 
   3 -10   9        0.16        0.58      8.09 o 
  -2  -9   9        2.82       13.22      7.03 o 
  -1  -9   9        7.87        8.40      8.07 o 
   0  -9   9        1.70        6.40      5.15 o 
   1  -9   9        0.89       11.48      7.79 o 
   2  -9   9       27.44       11.15      9.73 o 
   3  -9   9        8.80       21.50      8.12 o 
   4  -9   9        1.17        4.85      7.61 o 
  -4  -8   9        0.10        0.00      7.55 o 
  -3  -8   9        1.00        6.14      7.97 o 
  -2  -8   9       32.38       23.70      9.67 o 
  -1  -8   9        9.65       10.17      7.17 o 
   0  -8   9       10.74        9.11      5.25 o 
   1  -8   9        1.43        9.76      7.42 o 
   2  -8   9      215.44      223.59     15.85 o 
   3  -8   9        0.51        1.19      8.13 o 
   4  -8   9        3.01        3.06      7.61 o 
   5  -8   9        3.76        6.00      6.17 o 
  -5  -7   9        2.48       16.02      6.75 o 
  -4  -7   9        0.02        2.81      7.64 o 
  -3  -7   9        1.47        3.94      8.17 o 
  -2  -7   9       30.35       32.75      9.09 o 
  -1  -7   9        0.26        7.72      8.45 o 
   0  -7   9       14.95       14.60      5.73 o 
   1  -7   9        2.76        1.66      8.27 o 
   2  -7   9       19.46       20.71      8.23 o 
   3  -7   9        0.15        8.90      8.18 o 
   4  -7   9        5.86        3.64      7.71 o 
   5  -7   9        1.20        7.13      7.75 o 
  -6  -6   9        0.03       11.66      6.74 o 
  -5  -6   9       61.24       41.32     10.12 o 
  -4  -6   9        0.17        4.47      6.93 o 
  -3  -6   9        1.20        2.76      7.43 o 
  -2  -6   9        7.85        4.26      8.30 o 
  -1  -6   9       17.11       18.99      8.68 o 
   0  -6   9       54.43       49.05      7.19 o 
   1  -6   9      142.23      130.82     11.68 o 
   2  -6   9       30.00       11.21      8.29 o 
   3  -6   9        2.42        8.18      8.51 o 
   4  -6   9        9.89        2.99      8.57 o 
   5  -6   9       16.23       15.82      8.05 o 
  -7  -5   9       10.00        6.09      7.63 o 
  -6  -5   9       17.22        3.99      8.28 o 
  -5  -5   9       56.68       69.93     10.59 o 
  -4  -5   9        0.32        8.11      8.11 o 
  -3  -5   9       18.44       17.44      8.89 o 
  -2  -5   9       16.53       22.52      8.37 o 
  -1  -5   9        7.55       18.70      8.90 o 
   0  -5   9       65.53       58.82      7.04 o 
   1  -5   9      122.40      107.55     11.77 o 
   2  -5   9        0.06        1.64      8.21 o 
   3  -5   9        2.14        8.30      8.30 o 
   4  -5   9        3.15        4.66      9.15 o 
   5  -5   9        0.95        8.13      8.13 o 
  -8  -4   9        0.02        6.05      7.29 o 
  -7  -4   9        6.16        0.58      7.57 o 
  -6  -4   9       53.29       48.86      9.76 o 
  -5  -4   9        0.01        9.46      8.02 o 
  -4  -4   9      110.44      107.62     11.15 o 
  -3  -4   9       97.04      122.59     12.14 o 
  -2  -4   9       42.43       41.29      9.26 o 
  -1  -4   9      193.89      204.20     13.22 o 
   0  -4   9       29.74       39.25      6.55 o 
   1  -4   9       17.75        8.80      8.66 o 
   2  -4   9       11.08        2.17      8.09 o 
   3  -4   9       19.18       25.86      7.64 o 
   4  -4   9        8.67        0.60      8.30 o 
   5  -4   9        1.27        6.12      6.70 o 
  -8  -3   9        0.56        0.00      8.31 o 
  -7  -3   9       16.77       13.80      9.32 o 
  -6  -3   9       28.87       56.15      9.09 o 
  -5  -3   9       17.23       33.94     10.04 o 
  -4  -3   9       20.30       39.71      9.29 o 
  -3  -3   9        3.21        5.88      8.85 o 
  -2  -3   9      338.79      351.02     16.22 o 
  -1  -3   9       95.37       87.92      9.94 o 
   0  -3   9      319.63      364.51     11.63 o 
   1  -3   9       37.53       40.38      8.43 o 
   2  -3   9        5.30        2.13      7.14 o 
   3  -3   9        7.84       26.15      7.30 o 
   4  -3   9       31.62       43.36      8.49 o 
   5  -3   9        0.00        1.09      6.81 o 
  -9  -2   9        5.12       17.74      8.08 o 
  -8  -2   9        1.18        4.42      8.21 o 
  -7  -2   9        3.89        6.81      8.93 o 
  -6  -2   9       31.73       32.68     10.94 o 
  -5  -2   9        3.76        8.54      8.54 o 
  -4  -2   9       63.42       65.47      9.76 o 
  -3  -2   9        3.90        3.38      7.64 o 
  -2  -2   9        2.35        1.87      7.73 o 
  -1  -2   9      124.78      129.79     10.85 o 
   0  -2   9      221.41      189.15     10.47 o 
   1  -2   9       13.34        4.58      7.09 o 
   2  -2   9       43.67       40.61      8.94 o 
   3  -2   9        0.61       10.00      8.06 o 
   4  -2   9        0.43        7.24      7.67 o 
  -9  -1   9        1.24       16.26      7.71 o 
  -8  -1   9        0.01        2.51      7.73 o 
  -7  -1   9       28.33       31.77      9.88 o 
  -6  -1   9        0.84       10.64      8.93 o 
  -5  -1   9       11.21       15.60      7.83 o 
  -4  -1   9       60.93       52.72      8.91 o 
  -3  -1   9       13.45        7.03      8.46 o 
  -2  -1   9      167.28      165.58     11.43 o 
  -1  -1   9        0.11        6.96      7.98 o 
   0  -1   9        9.32       14.54      5.18 o 
   1  -1   9        4.34       11.16      6.84 o 
   2  -1   9       33.62       23.13      8.33 o 
   3  -1   9       43.93       37.60      9.81 o 
   4  -1   9        0.64        7.09      7.09 o 
 -10   0   9       11.10       18.02      8.16 o 
  -9   0   9        0.92        7.47      7.16 o 
  -8   0   9        3.38        3.71      8.84 o 
  -7   0   9       66.16       69.02     10.59 o 
  -6   0   9        7.42        0.59      8.71 o 
  -5   0   9        0.10        0.25      6.12 o 
  -4   0   9       11.04       26.23      8.22 o 
  -3   0   9      336.36      305.66     14.69 o 
  -2   0   9        0.51        4.12      6.95 o 
  -1   0   9       78.22       75.89      9.31 o 
   0   0   9        0.63        4.90      8.03 o 
   1   0   9        0.01        2.62      7.31 o 
   2   0   9        2.39       12.66      7.73 o 
   3   0   9       11.79       17.56      7.98 o 
 -10   1   9        1.21        6.03      7.87 o 
  -9   1   9        0.85        7.34      8.73 o 
  -8   1   9        1.14        7.74      9.44 o 
  -7   1   9       15.93       32.64      8.90 o 
  -6   1   9       11.06        9.51      7.96 o 
  -5   1   9       44.39       35.64      9.06 o 
  -4   1   9       41.85       39.13      8.39 o 
  -3   1   9        0.05       15.66      7.36 o 
  -2   1   9       41.06       34.62      7.74 o 
  -1   1   9        4.47        2.40      7.11 o 
   0   1   9        6.15        8.25      5.02 o 
   1   1   9       16.79       28.96      8.53 o 
   2   1   9        5.06       12.31      6.53 o 
   3   1   9        0.19        5.02      6.34 o 
 -10   2   9        1.35        1.79      8.07 o 
  -9   2   9        0.08        5.43      7.11 o 
  -8   2   9        0.61        1.20      7.87 o 
  -7   2   9        7.50        6.63      8.73 o 
  -6   2   9       13.23        3.66      8.32 o 
  -5   2   9       81.61       65.86      9.99 o 
  -4   2   9      188.75      199.39     13.37 o 
  -3   2   9      112.46      116.60     11.03 o 
  -2   2   9        3.68        2.82      7.07 o 
  -1   2   9        0.01        0.00      7.17 o 
   0   2   9       24.58       43.74      7.83 o 
   1   2   9        0.04        7.13      6.74 o 
   2   2   9       12.76       20.00      7.82 o 
 -10   3   9        5.48        0.00      7.28 o 
  -9   3   9        0.61        0.61      8.14 o 
  -8   3   9        1.67       10.21      7.61 o 
  -7   3   9        1.68       16.26      7.29 o 
  -6   3   9        0.38        1.03      7.07 o 
  -5   3   9       15.18        0.51      7.98 o 
  -4   3   9       62.90       57.78      9.72 o 
  -3   3   9       10.23        5.22      7.54 o 
  -2   3   9       34.71       38.09      8.57 o 
  -1   3   9        1.56        3.09      7.72 o 
   0   3   9        0.81        5.45      5.18 o 
   1   3   9        1.39        1.64      7.61 o 
 -10   4   9        0.85        1.67      7.99 o 
  -9   4   9        2.48        0.00      7.37 o 
  -8   4   9        0.02       12.20      6.88 o 
  -7   4   9        2.58        3.75      7.92 o 
  -6   4   9        0.83        3.06      7.47 o 
  -5   4   9        0.87        3.44      6.66 o 
  -4   4   9        3.66        6.75      6.69 o 
  -3   4   9        3.22        9.71      7.15 o 
  -2   4   9        7.61        7.52      6.43 o 
  -1   4   9        7.11        7.84      6.95 o 
   0   4   9        7.47        2.79      4.99 o 
 -10   5   9        0.23        8.01      8.01 o 
  -9   5   9        0.02        3.28      7.67 o 
  -8   5   9        1.63        8.54      8.54 o 
  -7   5   9        0.21        8.32      6.93 o 
  -6   5   9        2.89       15.49      6.60 o 
  -5   5   9        9.73        3.88      6.70 o 
  -4   5   9        0.30        3.37      6.90 o 
  -3   5   9        0.18        2.44      6.26 o 
  -2   5   9        5.11        1.54      7.05 o 
  -1   5   9        7.96       19.44      7.37 o 
  -9   6   9        1.62        0.53      7.46 o 
  -8   6   9        7.58        4.57      7.04 o 
  -7   6   9        0.00        2.46      6.70 o 
  -6   6   9        0.26        5.80      6.23 o 
  -5   6   9        0.67        3.30      6.98 o 
  -4   6   9        0.17       10.91      6.15 o 
  -3   6   9        0.10        1.94      6.64 o 
  -7   7   9        0.89        0.93      5.88 o 
  -6   7   9        0.93        2.68      5.94 o 
  -5   7   9        7.72        1.78      6.03 o 
  -1  -9  10        0.16        7.91      7.91 o 
   0  -9  10        1.20        0.67      5.55 o 
   1  -9  10        0.38        9.13      9.13 o 
   2  -9  10       10.53        4.79      8.31 o 
   3  -9  10        7.71       19.20      8.24 o 
  -3  -8  10        0.29        8.06      8.06 o 
  -2  -8  10       37.22       33.26      9.42 o 
  -1  -8  10        0.12        1.20      8.07 o 
   0  -8  10        0.02        1.91      5.34 o 
   1  -8  10       37.73       39.68      9.06 o 
   2  -8  10       32.72       43.85      8.47 o 
   3  -8  10        1.65        6.78      7.18 o 
  -5  -7  10        0.08        3.93      7.25 o 
  -4  -7  10        6.95        4.06      7.43 o 
  -3  -7  10        1.83        8.84      7.03 o 
  -2  -7  10        3.36        7.45      7.45 o 
  -1  -7  10        2.65       11.77      7.69 o 
   0  -7  10        4.43       10.17      5.86 o 
   1  -7  10        4.03        5.96      9.53 o 
   2  -7  10        5.57        6.66      7.93 o 
   3  -7  10        0.34        1.22      7.11 o 
   4  -7  10        0.00        2.41      7.33 o 
  -6  -6  10        1.71        4.49      7.76 o 
  -5  -6  10        5.07        4.68      8.15 o 
  -4  -6  10        1.70        2.94      7.70 o 
  -3  -6  10       29.81       24.75      8.86 o 
  -2  -6  10        0.71        9.02      9.02 o 
  -1  -6  10        6.56        8.07      8.89 o 
   0  -6  10       12.72       15.20      8.70 o 
   1  -6  10      115.49       82.33     13.09 o 
   2  -6  10       15.39       12.01      9.09 o 
   3  -6  10        0.19        7.88      7.94 o 
   4  -6  10        5.50        1.79      7.53 o 
  -6  -5  10        4.35       10.10      8.23 o 
  -5  -5  10        1.04        9.01      8.12 o 
  -4  -5  10        3.06        5.93      8.29 o 
  -3  -5  10        0.04       14.48      9.07 o 
  -2  -5  10        3.31        7.40      7.90 o 
  -1  -5  10       31.72       23.63      8.78 o 
   0  -5  10        0.10        7.54     15.27 o 
   1  -5  10        0.03        0.61      7.49 o 
   2  -5  10        1.63        0.59      7.74 o 
   3  -5  10        3.11       19.07      8.00 o 
   4  -5  10        0.90        9.91      8.20 o 
  -7  -4  10        0.97        8.85      8.85 o 
  -6  -4  10       49.08       59.47     10.08 o 
  -5  -4  10       25.63       21.74      9.49 o 
  -4  -4  10        0.00        1.21      9.15 o 
  -3  -4  10       51.86       56.48     10.31 o 
  -2  -4  10        5.27       12.69      8.26 o 
  -1  -4  10       13.14       27.31      7.88 o 
   0  -4  10       82.75       73.94      7.04 o 
   1  -4  10        8.70       15.25      8.46 o 
   2  -4  10       11.01        0.00      8.54 o 
   3  -4  10        0.83        4.11      8.22 o 
   4  -4  10        2.31       12.48      7.56 o 
  -8  -3  10        0.06        1.31      9.35 o 
  -7  -3  10       20.38       36.59      9.12 o 
  -6  -3  10       25.52       43.72      9.23 o 
  -5  -3  10        0.07        6.05      8.67 o 
  -4  -3  10       40.82       48.95     11.37 o 
  -3  -3  10        1.21       12.16      8.07 o 
  -2  -3  10        9.51       17.76      8.30 o 
  -1  -3  10       37.13       47.12      8.55 o 
   0  -3  10       80.16       75.41      7.75 o 
   1  -3  10       13.93       29.51      8.49 o 
   2  -3  10       19.78       36.44      7.73 o 
   3  -3  10        1.65        4.00      7.66 o 
   4  -3  10        0.25        9.32      6.13 o 
  -8  -2  10        0.01       13.11      8.23 o 
  -7  -2  10        7.32        3.93      9.96 o 
  -6  -2  10        0.37        9.09      9.09 o 
  -5  -2  10       15.61        4.15      8.96 o 
  -4  -2  10        0.17       17.29      8.20 o 
  -3  -2  10       41.23       71.92     10.17 o 
  -2  -2  10       93.99       78.45     10.66 o 
  -1  -2  10        1.11        1.01      7.43 o 
   0  -2  10        6.47        5.15      7.10 o 
   1  -2  10        0.52        9.85      6.95 o 
   2  -2  10        1.40        6.20      7.56 o 
   3  -2  10        3.31        7.72      7.72 o 
  -9  -1  10        3.98        7.02      9.38 o 
  -8  -1  10        1.37        9.94      9.94 o 
  -7  -1  10       14.98        3.82      9.40 o 
  -6  -1  10        2.91        4.77      8.54 o 
  -5  -1  10        4.99        0.58      8.09 o 
  -4  -1  10        5.48        5.88      8.01 o 
  -3  -1  10        9.60        0.56      8.34 o 
  -2  -1  10       11.68       17.18      7.83 o 
  -1  -1  10      101.74       74.77     10.29 o 
   0  -1  10        8.42        6.79      6.76 o 
   1  -1  10        2.87        2.16      7.82 o 
   2  -1  10        0.90        4.47      7.59 o 
   3  -1  10        9.57        0.57      7.15 o 
  -9   0  10        0.02        6.30      8.53 o 
  -8   0  10        8.89        3.79      9.30 o 
  -7   0  10       25.89       26.82      9.59 o 
  -6   0  10        4.16        5.21      7.66 o 
  -5   0  10       10.27       18.51      8.84 o 
  -4   0  10        0.07        8.84      7.61 o 
  -3   0  10        0.13        0.53      7.65 o 
  -2   0  10       18.78        9.97      7.48 o 
  -1   0  10        0.37        4.59      7.01 o 
   0   0  10        2.78        6.86      4.29 o 
   1   0  10        4.37        7.15      7.37 o 
   2   0  10        0.03       16.75      7.22 o 
  -9   1  10        0.23        1.87      7.54 o 
  -8   1  10        8.09        6.12      8.32 o 
  -7   1  10        3.81        3.57      8.07 o 
  -6   1  10        5.44       17.32      7.89 o 
  -5   1  10       18.52        1.59      8.83 o 
  -4   1  10       54.26       46.32     10.14 o 
  -3   1  10       20.66       21.00      8.08 o 
  -2   1  10        3.50        4.99      7.00 o 
  -1   1  10       18.28       12.39      8.65 o 
   0   1  10        2.11        6.81     12.88 o 
   1   1  10        2.08        4.40      7.44 o 
  -9   2  10        6.90        2.41      8.28 o 
  -8   2  10        7.85       15.45      8.25 o 
  -7   2  10        7.71       12.56      7.74 o 
  -6   2  10        9.31        9.25      7.72 o 
  -5   2  10        0.42        0.51      7.50 o 
  -4   2  10       55.47       56.98      8.63 o 
  -3   2  10        0.55        3.49      6.74 o 
  -2   2  10       13.43       31.95      6.97 o 
  -1   2  10        0.29        7.90      7.90 o 
   0   2  10        3.30        8.20      5.35 o 
   1   2  10        0.08        1.63      7.12 o 
  -9   3  10        1.16        5.82      7.50 o 
  -8   3  10        1.35        8.03      7.73 o 
  -7   3  10        0.23        0.54      8.22 o 
  -6   3  10        9.59        8.51      7.56 o 
  -5   3  10        7.74       21.98      6.75 o 
  -4   3  10       10.05        9.50      6.73 o 
  -3   3  10       10.93        3.53      7.27 o 
  -2   3  10        2.34       16.41      7.26 o 
  -1   3  10        0.88        7.89      7.89 o 
   0   3  10        1.23        4.60      4.60 o 
  -9   4  10        0.66        7.75      8.06 o 
  -8   4  10        4.01        2.73      7.85 o 
  -7   4  10        0.50        7.38      7.38 o 
  -6   4  10       15.47       10.77      7.18 o 
  -5   4  10        5.89        3.51      6.96 o 
  -4   4  10       12.18        9.90      6.79 o 
  -3   4  10        0.41        2.48      6.48 o 
  -2   4  10        0.09        3.58      7.07 o 
  -1   4  10        1.75        3.10      6.44 o 
  -8   5  10        0.00        7.15      7.15 o 
  -7   5  10        0.69        5.07      7.14 o 
  -6   5  10        0.72        3.45      6.51 o 
  -5   5  10       14.53       24.17      6.85 o 
  -4   5  10        1.77        0.47      6.08 o 
  -3   5  10        0.17        2.44      6.77 o 
  -7   6  10        0.29        5.15      6.30 o 
  -6   6  10        0.16        2.30      5.49 o 
  -2  -8  11       13.38        3.55      8.74 o 
  -1  -8  11        1.61        9.65      7.31 o 
   0  -8  11        0.52        4.42      7.61 o 
   1  -8  11       63.32       53.13     10.09 o 
   2  -8  11        1.24        0.00      6.86 o 
  -4  -7  11        5.44       15.95      7.30 o 
  -3  -7  11        2.34        0.00      7.59 o 
  -2  -7  11        2.30        1.82      7.74 o 
  -1  -7  11        0.32        8.55      8.55 o 
   0  -7  11        0.20        2.41      5.74 o 
   1  -7  11        0.13        1.88      8.61 o 
   2  -7  11        3.96        2.44      7.61 o 
  -5  -6  11        0.52        3.64      7.07 o 
  -4  -6  11       10.92       18.60      9.09 o 
  -3  -6  11        4.32       12.41      8.25 o 
  -2  -6  11        3.60       16.07      9.01 o 
  -1  -6  11       20.72       19.61      8.70 o 
   0  -6  11        8.67       12.12      6.51 o 
   1  -6  11       50.93       64.44     10.57 o 
   2  -6  11        0.89        8.44      8.44 o 
   3  -6  11        0.74        6.01      7.14 o 
  -6  -5  11        2.91        7.34      8.09 o 
  -5  -5  11        0.05        8.84      8.84 o 
  -4  -5  11        0.43        1.26      8.42 o 
  -3  -5  11        0.03        2.51      8.07 o 
  -2  -5  11       28.73       30.53      9.05 o 
  -1  -5  11        0.17        0.60      8.12 o 
   0  -5  11       21.72       30.67      6.46 o 
   1  -5  11        2.33        8.25      8.25 o 
   2  -5  11        0.18        0.59      7.46 o 
   3  -5  11        0.13        5.86      7.79 o 
  -7  -4  11        4.34        9.99      7.42 o 
  -6  -4  11        0.07        9.05      8.29 o 
  -5  -4  11        8.28        0.61      8.96 o 
  -4  -4  11        0.75        9.43      9.43 o 
  -3  -4  11        2.81        1.20      9.25 o 
  -2  -4  11        8.99       14.37      9.19 o 
  -1  -4  11       16.44        1.15      9.72 o 
   0  -4  11        5.54        8.59      5.83 o 
   1  -4  11        0.16        2.99      8.33 o 
   2  -4  11        4.41        8.26      8.32 o 
   3  -4  11        0.96       15.90      6.93 o 
  -7  -3  11        1.75       16.24      8.28 o 
  -6  -3  11        2.08        1.33      9.02 o 
  -5  -3  11        5.32       22.78      8.69 o 
  -4  -3  11       23.29       22.45      9.26 o 
  -3  -3  11        0.59       13.19      7.47 o 
  -2  -3  11        3.11       14.62      7.68 o 
  -1  -3  11        1.92       11.54      7.77 o 
   0  -3  11        0.10        4.89      5.38 o 
   1  -3  11        5.08        2.29      7.57 o 
   2  -3  11        8.13        5.75      8.50 o 
  -8  -2  11        0.93        3.32      7.23 o 
  -7  -2  11        1.49        7.40      9.42 o 
  -6  -2  11        1.18        6.53      9.13 o 
  -5  -2  11        4.24        9.96      8.20 o 
  -4  -2  11        2.80       10.64      8.20 o 
  -3  -2  11       26.18       36.91      9.11 o 
  -2  -2  11        0.30        8.32      8.32 o 
  -1  -2  11        0.41        6.56      7.68 o 
   0  -2  11        2.64        2.01      5.40 o 
   1  -2  11        6.66        1.13      7.35 o 
   2  -2  11        1.42        1.09      6.95 o 
  -8  -1  11        2.97        5.90      8.71 o 
  -7  -1  11        0.24       16.20      7.64 o 
  -6  -1  11        8.18       16.88      9.26 o 
  -5  -1  11        1.99        8.32      8.66 o 
  -4  -1  11        0.43        1.14      7.52 o 
  -3  -1  11        0.73        2.19      6.76 o 
  -2  -1  11       13.53       15.56      8.18 o 
  -1  -1  11        0.30        2.67      6.85 o 
   0  -1  11        0.02        0.40      5.25 o 
   1  -1  11        0.48        6.57      7.36 o 
  -9   0  11        1.60        5.00      7.88 o 
  -8   0  11        0.18        7.64      7.32 o 
  -7   0  11        7.90        6.26      8.53 o 
  -6   0  11        4.90       11.33      8.69 o 
  -5   0  11       14.01        1.68      7.79 o 
  -4   0  11       18.16       19.07      7.89 o 
  -3   0  11        2.56        6.35      7.68 o 
  -2   0  11        2.14        0.00      7.41 o 
  -1   0  11        0.56        0.51      7.70 o 
   0   0  11       13.15        5.29      5.29 o 
   1   0  11        0.61        1.11      6.73 o 
  -9   1  11        0.25        5.49      7.21 o 
  -8   1  11        0.04        2.47      7.87 o 
  -7   1  11        0.46        9.58      7.40 o 
  -6   1  11        1.04       15.46      7.60 o 
  -5   1  11        6.77        8.81      8.38 o 
  -4   1  11       14.03       11.10      7.30 o 
  -3   1  11        0.00        2.06      7.07 o 
  -2   1  11        1.39        3.67      7.26 o 
  -1   1  11        2.92        4.75      6.95 o 
   0   1  11        1.01        6.70      4.82 o 
  -9   2  11        5.57       11.71      6.77 o 
  -8   2  11        3.10        5.29      8.08 o 
  -7   2  11        1.59        6.88      7.52 o 
  -6   2  11        9.70        6.63      6.74 o 
  -5   2  11        3.16        0.00      6.65 o 
  -4   2  11        0.58        4.63      7.11 o 
  -3   2  11        3.40        8.13      8.13 o 
  -2   2  11       20.56       40.46      7.10 o 
  -1   2  11        2.55        7.65      7.65 o 
  -8   3  11        0.23        5.00      7.27 o 
  -7   3  11        0.42        1.61      7.35 o 
  -6   3  11        2.51        3.67      7.33 o 
  -5   3  11        1.49        1.56      7.02 o 
  -4   3  11        4.70        2.02      7.12 o 
  -3   3  11        5.26        3.04      6.33 o 
  -2   3  11        1.45        5.09      7.40 o 
  -8   4  11        2.21        1.05      7.04 o 
  -7   4  11        0.18        4.62      6.94 o 
  -6   4  11        0.00       10.00      6.53 o 
  -5   4  11        0.87        1.95      6.06 o 
  -4   4  11        0.11        1.44      6.58 o 
  -2  -7  12        1.99        5.59      8.36 o 
  -1  -7  12        0.45       11.12      7.12 o 
   0  -7  12       19.09       17.75      6.32 o 
  -4  -6  12        0.41        7.98      7.98 o 
  -3  -6  12        9.30       14.02      8.36 o 
  -2  -6  12        0.01        6.97      9.21 o 
  -1  -6  12        1.12        5.62      7.61 o 
   0  -6  12       41.57       32.64      7.01 o 
   1  -6  12        1.22        3.68      7.91 o 
  -5  -5  12        0.01        7.73      8.33 o 
  -4  -5  12        2.43        5.84      8.47 o 
  -3  -5  12        0.07        8.32      8.32 o 
  -2  -5  12        2.09        8.20      8.91 o 
  -1  -5  12        0.23        8.12      8.37 o 
   0  -5  12        3.24       16.84      5.25 o 
   1  -5  12        0.04        8.76      8.76 o 
  -6  -4  12        1.11       14.57      7.71 o 
  -5  -4  12        8.50       11.30      7.30 o 
  -4  -4  12        0.28       17.06      7.74 o 
  -3  -4  12        4.21        8.29      8.76 o 
  -2  -4  12        4.99       14.98      8.36 o 
  -1  -4  12        0.87        5.50      8.10 o 
   0  -4  12        1.69        2.18      5.60 o 
   1  -4  12        0.61        1.73      7.23 o 
  -6  -3  12        0.24        3.38      8.26 o 
  -5  -3  12        0.00        2.00      8.06 o 
  -4  -3  12        1.33        9.81      9.81 o 
  -3  -3  12        3.13        8.07      8.07 o 
  -2  -3  12        1.90        1.20      7.10 o 
  -1  -3  12        9.81        1.20      8.14 o 
   0  -3  12        4.42        9.26      5.33 o 
   1  -3  12        0.49        1.14      7.08 o 
  -7  -2  12        1.00        8.58      8.58 o 
  -6  -2  12        3.54        3.94      9.34 o 
  -5  -2  12        5.18        1.30      9.33 o 
  -4  -2  12        7.89       10.26      8.87 o 
  -3  -2  12        1.18        5.80      6.77 o 
  -2  -2  12        0.29        7.34      7.34 o 
  -1  -2  12        5.77        7.12      7.62 o 
   0  -2  12       10.21        1.65      5.88 o 
  -7  -1  12        0.12        8.09      8.09 o 
  -6  -1  12        0.14        5.61      8.29 o 
  -5  -1  12        0.07        1.18      7.72 o 
  -4  -1  12        6.96        1.74      7.50 o 
  -3  -1  12        1.47        4.96      6.99 o 
  -2  -1  12        3.28        7.55      7.55 o 
  -1  -1  12        0.04        5.33      7.79 o 
   0  -1  12        0.01        3.40      5.30 o 
  -8   0  12        3.88        4.94      8.73 o 
  -7   0  12        0.14        1.24      7.72 o 
  -6   0  12        3.73        7.74      7.74 o 
  -5   0  12        0.81        5.11      8.09 o 
  -4   0  12        4.12        7.21      7.21 o 
  -3   0  12        0.10        1.62      6.07 o 
  -2   0  12        1.23        2.13      7.06 o 
  -1   0  12        3.45        3.15      6.28 o 
  -8   1  12        0.00        2.33      7.26 o 
  -7   1  12        1.21        4.08      7.76 o 
  -6   1  12        5.63       19.14      7.01 o 
  -5   1  12       16.74       13.56      8.32 o 
  -4   1  12        0.08        9.99      6.76 o 
  -3   1  12        0.27       11.94      6.30 o 
  -2   1  12        2.58        3.61      7.26 o 
  -7   2  12        0.07        2.18      7.76 o 
  -6   2  12        5.96        5.86      7.38 o 
  -5   2  12       14.23       19.63      7.08 o 
  -4   2  12        2.58        6.95      6.95 o 
  -3   2  12        1.40        4.51      6.78 o 
  -6   3  12        5.69        1.49      6.76 o 
  -5   3  12        0.26       12.19      5.76 o 
  -3  -5  13        0.11        1.26      8.32 o 
  -2  -5  13        0.62        6.21      8.29 o 
  -4  -4  13        1.44        2.62      8.20 o 
  -3  -4  13        0.16        8.63      8.63 o 
  -2  -4  13        0.09        4.29      7.23 o 
  -1  -4  13        3.04        5.93      8.50 o 
  -5  -3  13        0.06        9.13      9.13 o 
  -4  -3  13        0.28        3.13      9.25 o 
  -3  -3  13        0.56        4.19      7.81 o 
  -2  -3  13        1.72        9.14      6.54 o 
  -1  -3  13        0.38        3.34      6.98 o 
  -5  -2  13        0.21        6.07      7.76 o 
  -4  -2  13        0.69        1.16      8.17 o 
  -3  -2  13        0.09        1.67      6.19 o 
  -2  -2  13        3.76        5.40      7.38 o 
  -6  -1  13        0.28        8.26      8.26 o 
  -5  -1  13        0.00        7.29      7.29 o 
  -4  -1  13        0.25        4.43      6.39 o 
  -3  -1  13        0.04        1.08      6.93 o 
  -5   0  13        0.40        3.82      7.28 o 
  -4   0  13        0.80        3.15      6.26 o 
                                                 
